# Supplementary material for: Disruption of lysosomal proteolysis in astrocytes facilitates midbrain organoid proteostasis failure in an early-onset Parkinson’s disease model
Source: Nat Commun. 2024 Jan 10;15:447. doi: 10.1038/s41467-024-44732-2 (PMC10781970; doi:10.1038/s41467-024-44732-2)
Supplement: Supplementary file 3 — Supplementary Data 1 [file 41467_2024_44732_MOESM3_ESM.xlsx]

## Sheet: pathfindR_goterms
Supplementary Table4. Pathway analysis of the proteomics datasets.
	ID	Term_Description	Fold_Enrichment	occurrence	support	lowest_p	highest_p	Up_regulated	Down_regulated
1	GO:0003735	structural constituent of ribosome	1.97	10	0.3	8.86013e-37	5.76601e-23	FAU, NDUFA7, RPL11, RPLP1, RPS4Y1, RPS17, RPS27A, RPS28, MRPS16, MRPS22, MRPS14, MRPS11, MRPL52	RPL10A, RPL9, RPL18, RPL22, RPL23A, RPL27, RPL27A, RPL38, RPLP0, RPS2, RPS3, RPS9, RPS13, RPS15, RPS15A, RPS23, RPS25, RPL35, RPL36, MRPL51, MRPS6, MRPL10
2	GO:0004674	protein serine/threonine kinase activity	1.9955	10	0.2525	3.71424e-34	1.52274e-21	ARAF, CDK9, CSNK1A1, CSNK1D, DAPK1, DAPK3, DMPK, MARK2, MKNK2, GSK3A, IRAK1, LIMK1, MAP3K5, PAK2, PRKCZ, MAPK1, MAPK11, MAPK13, RAF1, MAPK12, STK4, CDKL5, MAP3K7, ULK1, MAP4K3, PPM1D, RIOK3, STK17A, EIF2AK3, CDC42BPB, NUAK1, FASTK, CIT, STK38, STK38L, ULK3, LATS2, MINK1, CSNK1G1, MARK4, WNK3, BRSK1, PIKFYVE	ACVR1, AKT1, AKT2, ATM, BRAF, CDK11B, CDK2, CLK3, MAPK14, CSNK1G3, CSNK2B, ERN1, GRK5, CDK16, PRKACB, PRKCD, PRKCE, PRKDC, MAPK8, MAP2K6, BRD2, RPS6KA3, SRPK1, STK3, TAF1, TOP1, VRK1, VRK2, STK24, CASK, RIPK1, CPNE3, STK17B, TAOK2, ROCK2, SLK, TLK1, OXSR1, CHEK2, IRAK4, TAOK3, PBK, TP53RK
3	GO:0031625	ubiquitin protein ligase binding	1.74739	10	0.47	2.09744e-31	1.31897e-15	AUP1, CDKN1A, CKB, FHIT, HSPA8, HSPA9, HSPD1, JUN, MID1, TRIM37, NEDD8, SLC22A18, ABCB1, PML, PRKAR2A, RALB, RPL11, TRAF1, TRAF5, UBE2B, UBE2G1, UCHL1, BAG6, AXIN1, FZD6, IKBKG, BLZF1, BCL10, HERC2, DAZAP2, TNK2, STUB1, ERLIN2, CASC3, SYT11, UBE2T, UBXN1, RNF31, YOD1, RAD18, MUL1, RNF34, CCDC50	ARRB1, CALR, CLU, EGFR, PRKACB, PRKAR2B, PSMD1, RPA2, SKI, SUMO2, TMBIM6, TRAF2, UBE2A, XRCC5, USP7, CUL5, RIPK1, NAE1, USP13, DNM1L, TXNIP, FAF1, GLMN, CHEK2, GABARAPL2, FBXO7, ARIH1, UBXN7, SNX9, UBE2J1, UBE2J2, SHPRH
4	GO:0004842	ubiquitin-protein transferase activity	1.98012	10	0.1325	1.50698e-27	2.02071e-08	AMFR, XIAP, TRIM37, CNOT4, RNF5, RNF6, TRIM21, UBE2B, UBE2D3, UBE2G1, BRAP, BTRC, UBE2L6, PJA2, KLHL21, STUB1, ARIH2, MALT1, WWP1, WWP2, TRIM32, TRIM2, NEDD4L, UBE2S, UBE2T, RNF141, RLIM, RNF181, RNF31, TRIM36, RNF130, MIB1, RNF25, SMURF2, CBLL1, TRIM56, RNF146, ZNRF1, LRSAM1, UBR3, RC3H1, RNF187	TRAF2, TTC3, UBE2A, UBE2D2, CUL5, CDC23, DZIP3, HUWE1, TRIM13, UBE2E3, FBXO7, ARIH1, TRIM33, UBE2R2, COP1, RMND5A, TRAF7, TRIM4, UHRF2, SHPRH
5	GO:0003723	RNA binding	1.78582	10	0.3975	1.3449e-25	4.06035e-14	CSTF2, GRSF1, CAPRIN1, DUSP11, EIF3D, NOL3, BAZ2A, TRIM32, SMG6, ADAT1, SND1, NUFIP2, RPF1, ZC3H12A, MEX3B, MEX3A, RNASEH1	DHX9, DHX15, DKC1, ELAVL1, FUS, HMGA1, HNRNPD, HNRNPH1, AGFG1, MOV10, NOVA2, UPF1, RPL9, RPL38, RPS3, SNRPA, SNRPD3, SRP9, SSB, TIA1, XRCC5, DZIP3, EMG1, PPIE, KHDRBS3, CELF1, RNPS1, NUDT21, DHX30, EXOSC7, JMJD6, TARDBP, IFIT5, GEMIN5, SAMHD1, AGO1, NUFIP1, CPSF3, GAR1, NHP2, MEPCE, METTL16, NAF1
6	GO:0004843	cysteine-type deubiquitinase activity	2.10262	10	0.0675	7.03688e-21	2.28716e-08	CYLD, UCHL1, UCHL3, USP5, USP10, USP20, USP53, OTUD4, YOD1, OTUD7B, USP31, VCPIP1, ZC3H12A, USP38, USP30	USP4, USP7, USP11, BAP1, USP13, USP34, USP15, USP3, USP16, USP24, USP28, JOSD2
7	GO:0061629	RNA polymerase II-specific DNA-binding transcription factor binding	1.69807	10	0.275	6.60117e-20	1.40304e-15	HCLS1, HES1, HSPB1, JUN, STK4, TCF7L2, HDAC9, WWP2, ANKRD2	PARP1, AHR, BBS1, BBS4, CHD4, CREBBP, CSNK2B, CTNNB1, DHX9, DNMT3A, EP300, FOXC1, HDAC2, HMGB1, RBPJ, PRRX1, PRKDC, REST, SMARCA1, TAF1, TEAD3, HIRA, LDB1, PIAS2, MTA1, MTA2, KLF4, KEAP1, HDAC5, TCERG1, KDM1A, SIN3A, UBXN7, DMAP1, NIF3L1, UHRF2, TTC8
8	GO:0008013	beta-catenin binding	1.95152	10	0.055	1.12271e-19	0.00109822	CDH2, CTNND2, CXADR, PIN1, PTPRJ, PXN, SKP1, TCF7L2, AXIN1, BTRC, DLG5, SLC9A3R1, GRIP1, CTNNBIP1, CALCOCO1, AMER1	CTNNB1, EP300, PTPRK, SALL1, ASH2L, CARM1, TBL1XR1
9	GO:0003713	transcription coactivator activity	1.87446	10	0.295	1.56274e-19	5.67258e-14	GPS2, TRIM37, NFKBIB, PCBD1, PSMD9, TRIM21, KAT2B, BCL10, TRIP4, SRA1, TRIM22, YAP1, TADA3, TRIM32, WWTR1, MYCBP, ENY2, CALCOCO1, JADE1, JMY, ASXL1	ARRB1, CREBBP, CTNNB1, DHX9, EP300, FUS, HMGB1, HMGB2, HMGA1, NOTCH1, PHF2, MED1, TAF11, XPC, SUPT3H, NCOA1, TRIM24, MTA1, MED14, MED12, MED13, MED6, MED16, TRIM13, TRIM38, CARM1, DDX17, USP16, TAF6L, SRCAP, TCERG1, PMF1, PARK7, BRD4, SIN3A, TAF5L, BRD7, RAP2C, NUCKS1, MYSM1
10	GO:0061630	ubiquitin protein ligase activity	1.89495	10	0.11	3.08475e-19	1.15207e-09	AMFR, XIAP, TRIM37, NFX1, RNF5, TRIM21, PPP1R11, UBE2D3, BRAP, HERC2, TRIP12, UBE3C, PJA2, RNF10, STUB1, TRAF3IP2, WWP2, TRIM32, RNF11, RNF181, RC3H2, RNF111, RNF31, KCMF1, SH3RF1, SMURF2, MUL1, RNF34, TRIM56, RNF146, ZNRF1, LRSAM1, RC3H1	UBE2D2, TRIM24, HUWE1, TRIM13, TRIM38, PPIL2, LTN1, PRPF19, IRF2BPL, COP1, SYVN1, UHRF2, NSMCE1, SHPRH
11	GO:0003682	chromatin binding	1.67013	10	0.48	6.2118e-19	6.77232e-16	POLR3D, CDK9, POLE, SSBP1, UXT, URI1, KAT2B, POLR3G, UBE2T, NKAP, ZC3H12A	ATRX, RCC1, CREBBP, CSNK2B, CTNNB1, DDX1, EGFR, EP300, ERCC6, EZH2, FUS, HDAC2, HMGA1, MLH1, MSH2, PCNA, POLD1, MED1, UPF1, REST, BRD2, TOP1, TOP2B, TPR, UBTF, BRD3, SMC1A, BAP1, TRIM24, DHX30, KDM1A, PHF8, BRD4, ANKRD17, DNAJC2, MPHOSPH8, HPF1, NUCKS1, GRWD1, MCM8, CREB3L1
12	GO:0140297	DNA-binding transcription factor binding	1.76862	10	0.2175	1.25741e-18	1.07059e-12	BCL3, DGKQ, FLNA, PURB, SRY, KAT2B, HDAC9, DAZAP2, YAP1, HDAC7, PARP10	CREBBP, CTBP1, CTNNB1, EP300, FOXC1, HMGB1, RBPJ, NFIA, NFYB, PBX2, MED1, PSMC5, RPS3, SKI, TBP, TCF12, TWIST1, ZBTB17, CGGBP1, LDB1, HDAC5, CARM1, PARK7, KDM1A, CBX5, CNOT7, ZBTB7A, CXXC5, LYAR, EBF4, NUCKS1
13	GO:0003779	actin binding	1.79777	10	0.105	2.74302e-18	1.28936e-13	ADD2, CAPZA1, FLII, GBP1, ABLIM1, P4HB, PAWR, SMTN, SNCA, SPTBN2, TPM1, EZR, MICAL2, PDLIM5, SYNPO, SYNE1, MACF1, RUSC1, DBNL, SSH1, ANLN, FMN2, CGN, MICAL3, EPS8L2, CORO7, SSH2, SCIN	DAG1, GSN, KCNMA1, MYO6, UTRN, MAEA, SYNE2, CCDC88A, TRPV4
14	GO:0004672	protein kinase activity	1.80711	10	0.13	1.11963e-17	9.39316e-15	ABL2, ARAF, CDK9, CSNK1A1, CSNK1D, DAPK1, IRAK1, MAP3K5, PAK2, PRKCZ, RAF1, STK4, CDKL5, MAP3K7, MAP4K3, CDC42BPB, RASSF2, MAP3K2, MINK1, STK26, STRADB, WNK3	ACVR1, AKT1, BRAF, CDK11B, CHUK, CSNK1G3, EPHA4, NEK1, PDGFRA, PDK2, PRKAG1, PRKCD, PRKCE, PRKDC, RPS6KA3, SRPK1, STK3, TAF1, VRK1, STK24, CDK13, RIPK1, DCLK1, STK17B, EEF2K, TNNI3K
15	GO:0042393	histone binding	2.01338	10	0.11	2.23399e-17	5.88043e-07	SNCA, TNKS, BAZ2A, ASF1A, PRMT7, PIH1D1, SPHK2, SPTY2D1	ATRX, RCC1, JAK2, NASP, RBBP5, RBBP7, HIRA, VRK1, DEK, SMARCA5, SART3, USP3, ANP32B, USP16, KDM5B, DNAJC9, DNAJC2, BRD7, HPF1, TBL1XR1, GRWD1, L3MBTL2, PHF6, MYSM1, UHRF2, KDM1B
16	GO:0003697	single-stranded DNA binding	2.50802	10	0.3275	2.93008e-16	1.71472e-12	HSPD1, PURB, SSBP1, TDP2, FAM111A	CRY2, DHX9, ERCC4, HMGB1, HMGB2, HNRNPA1, MCM4, MCM6, MCM7, MLH1, MSH2, MSH3, POLR2H, RAD23A, RPA1, RPA2, RPA3, TOP1, XPC, PARK7, RTF1, SAMHD1, HMCES, REXO4, WDR48
17	GO:0003714	transcription corepressor activity	1.70098	10	0.165	4.80535e-16	8.59479e-10	CCND1, BCL3, ENO1, FHL2, GPS2, PAWR, UXT, URI1, LIMD1, HDAC9, TRIM22, YAP1, PPP1R13L, LMCD1, TDP2, FLYWCH1	CREBBP, CTBP1, CTBP2, DNMT3A, EZH2, HMGB1, NAB2, MED1, HIRA, PIAS1, MTA1, BASP1, MYBBP1A, KDM5B, ZMYND11, TCERG1, SIN3A, ZNF451, BRD7, CNOT7, PHF12, TBL1XR1
18	GO:0003684	damaged DNA binding	3.07289	10	0.305	4.98799e-16	7.55656e-09	UNG, XPA, SDE2	PARP1, CREBBP, CRY2, DDB1, EP300, ERCC4, HMGB1, HMGB2, MPG, PCNA, POLD1, RAD1, RPA1, RPA2, RPA3, RPS3, XPC
19	GO:0051015	actin filament binding	2.17718	10	0.1275	9.78206e-16	1.03057e-13	ABL2, ACTN1, ADD2, FLNA, MYL4, MYO1D, MYO1E, TPM1, TPM4, EZR, UXT, ARPC3, ARPC1B, ACTR2, NEBL, SYNE1, MACF1, DBNL, CORO1B, SHROOM4, CAMSAP3, MICALL2, MYH14, POF1B, SCIN, NEXN, MISP, SHROOM1, XIRP1	BIN1, EGFR, MYO6, MYO10, CYFIP1, TRPV4, SYNE3
20	GO:0043130	ubiquitin binding	2.36869	10	0.065	5.25396e-15	4.73003e-06	DNAJB2, HSPB1, UCHL1, UCHL3, USP5, UBE2L6, TOM1, TRIM32, UBXN1, UBAP1, RNF31, DDI2, MVB12B	UBE2A, USP13, USP16, FAF1, NUP62, FBXO7, UBXN7
21	GO:0004713	protein tyrosine kinase activity	1.32647	10	0.045	1.37754e-13	1.68488e-07	ABL2, BCR, IGF1R, KIT, MET, TNK2	CSK, EGFR, EPHA7, EPHB2, FGFR1, JAK2, PDGFRB, YES1
22	GO:0002039	p53 binding	1.79522	10	0.085	5.64076e-13	7.46124e-08	PTTG1IP, HSPD1, TP53BP2, USP10, DAZAP2, NUAK1, TRIAP1, MUL1, RNF34, SETD7	CREBBP, TAF1, USP7, TRIM24, KDM1A, BRD4, BRD7, TP53RK
23	GO:0003729	mRNA binding	2.11152	10	0.26	7.56846e-13	7.02512e-08	ZFP36L1, GRSF1, PKM, PURB, TDRD7, METTL3, ZC3H12A	CALR, DHX9, ELAVL1, HNRNPAB, NOVA2, RPS2, RPS3, RPS13, TPR, EIF4A3, PPIE, IGF2BP1, CELF1, NUDT21, PARK7, SF3B6, LUC7L3, UPF3B, HNRNPLL
24	GO:0042826	histone deacetylase binding	1.42121	10	0.0475	1.22611e-12	8.61092e-06	CCND1, BCL3, HES1, KPNA2, YWHAB, KAT2B, HDAC9, UHRF1BP1, NACC2, KCTD21	CHD4, HDAC2, MAPK8, TOP2B, USF1, HDAC5, NUDT21, MIER1, SUDS3, PHF6, NACC1
25	GO:0000976	transcription cis-regulatory region binding	1.14845	10	0.1225	2.35771e-12	1.27058e-09	RUNX1, JUN, SNCA, TCF7L2, TFE3, RNF10, YAP1, ATF6, ZBTB20, CDK5RAP2, CALCOCO1	AHR, CHD3, CRY2, FOXC1, XRCC6, GABPA, GABPB1, HMGB1, HMGB2, HSF1, SMAD4, NFYB, PBX1, RBBP5, REST, TAF2, TBP, TCF12, XRCC5, TFEB, ASH2L, KLF4, HDAC5, BASP1, CARM1, BRD4, BRD7, TBL1XR1, CREB3L1
26	GO:0044877	protein-containing complex binding	1.9897	10	0.3275	3.09692e-12	1.03027e-10	CAPG, CDKN1A, ITGA2, PEX6, PFKP, RNF5, ULK1, CDC42BPB, SPATA2, LZTFL1, BRK1, RAD18, VIPAS39, HMBOX1, SESN2, TNKS1BP1, SLC25A46, NACC2, MB21D2, DAB2IP, PSMG4	ATM, CAV1, CDKN1C, CLU, CTBP2, DDB1, EPHB2, ERCC6, XRCC6, GNB1, KRAS, LRP1, MTHFR, NDUFA4, NDUFA8, NUMA1, PCNA, SLC25A3, RAC1, RAP1B, UPF1, RPS3, TERF2, TULP3, USF1, XPC, XRCC5, RIPK1, TELO2, PARK7, SF3B3, CBX5, DERL2, APPL2, GNB4
27	GO:0001784	phosphotyrosine residue binding	1.50481	10	0.0275	3.54904e-12	1.96375e-05	ABL2, IRS1, PIK3R2, SHB, BCAR3, SHC3	PIK3R1, YES1, PIK3R3
28	GO:0001222	transcription corepressor binding	1.64561	10	0.0775	6.08224e-12	0.00247035	ENO1, FAM89B	CTBP1, CTBP2, CTNNB1, EZH2, PBX1, USP11, EED, HDAC5, ZBTB7A
29	GO:0051059	NF-kappaB binding	2.04655	10	0.0425	9.29878e-12	0.000457192	CDKN2A, TP53BP2, BCL10, RNF25	EP300, HDAC2, FAF1, HIF1AN, COMMD7
30	GO:0003725	double-stranded RNA binding	1.99468	10	0.28	1.01003e-11	7.76357e-10	ACTN1, HSPD1, MSN, LRRFIP1, TUBB4B, STAU2, RC3H2, RC3H1	DHX9, DHX15, ELAVL1, ILF2, ILF3, PRKRA, DHX30, RFTN1, AGO1, AGO2, DUS2, PRKRIP1
31	GO:0005516	calmodulin binding	1.70546	10	0.005	5.82927e-11	5.21135e-10	DAPK1, MBP, MYO1D, MYO1E, PLCB3, PPP3CA, SLC8A1, VAMP2, UNC13B, FKBP8, CDK5RAP2, CAMSAP1	AKT1, MYO6, SPHK1, EEF2K, TRPV4, IQGAP3
32	GO:0005096	GTPase activator activity	2.02128	10	0.015	5.94728e-11	0.0143693	ALDH1A1, ARHGAP5, BCR, ECT2, JUN, MYO9A, TBC1D25, PLXNB1, THY1, EVI5, RGS20, DLC1, ADAP1, RACGAP1, GMIP, ERRFI1, TBC1D2, ASAP3, ARFGAP1, RALGAPB, ARHGAP23, ARHGAP22, ARHGAP39, SYDE2, STARD13, ARHGAP18, EVI5L, TBC1D20, RALGAPA1	ARRB1, BNIP2, CHN1, DOCK1, ARHGAP35, RP2, ARHGAP29, FAM13A, RASA4, ARFGEF1, RALBP1, SRGAP2, RABGAP1, SGSM3, SRGAP1, PREX1, TBC1D15, ARHGAP10, ARHGAP42
33	GO:0003724	RNA helicase activity	2.47167	10	0.285	1.06355e-10	2.28735e-08	G3BP1	DDX1, DHX9, DHX15, UPF1, DDX39B, DDX23, EIF4A3, DHX30, SNRNP200
34	GO:0003690	double-stranded DNA binding	1.99468	10	0.1525	1.65081e-10	9.84433e-05	POLR3F	DHX9, MSH6, HMGB1, HMGB2, HMGB3, IFI16, MSH2, PRKDC, TOP1, CGGBP1, BANF1, ZMYND11, PARK7, TARDBP, IFIT5, REXO4, WDR48, NUCKS1, ZCCHC3
35	GO:0005524	ATP binding	1.91172	10	0.1475	3.0619e-10	1.03946e-07	ABCA1, ACTC1, CDK6, DAPK1, DAPK3, DMPK, MARK2, MKNK2, GUK1, HSPA8, MAP3K5, PEX6, ABCB1, PRPS1, SLC12A4, STK4, CDKL5, TAP1, MAP4K3, PDXK, KSR1, STK17A, CDC42BPB, KIF14, STK38, HSPA4L, STK38L, MAST2, MTHFD1L, LATS2, MINK1, STK26, WNK3	ACVR1, AKT1, AKT2, ATP1A2, CDK11B, DHX9, DTYMK, ERCC6, ERN1, MSH6, IDE, MSH2, MVK, NME1, PDK2, ENPP1, PFKM, PPP5C, PRKACB, PRKAG1, ABCD3, SRPK1, STK3, TOP1, PIP4K2B, SMARCA5, SPHK1, EIF2B2, STK17B, LONP1, EIF4A3, TLK1, OXSR1, SMC4, UBA2, PAPOLA, ABCB8, TRNT1, DARS2, N4BP2, SRR, PANK3, NOL9
36	GO:0031267	small GTPase binding	1.88311	10	0.035	4.52017e-10	0.000113737	ABCA1, BICD1, DAPK3, FLNA, PAK2, RAF1, CDKL5, EVI5, ULK1, KIF3B, RGP1, RUSC2, RANBP9, OPTN, EXOC5, PPP6R1, GGA2, BICD2, RANGRF, RAPGEF6, BRK1, RIC1, MLPH, GCC1, SIKE1, RAB34, ANKRD27, MICALL1, IFT20, EVI5L, FGD4, TBC1D20, EXOC8	BRAF, CAV1, RCC1, CHML, MYO1C, RANBP2, DOCK4, DNM1L, NDRG1, NCKAP1, RALBP1, CYFIP1, SRGAP2, TNPO3, RABGAP1, SGSM3, FGD6, MAPKAP1, RIN3, CDC42EP5
37	GO:0070577	lysine-acetylated histone binding	2.22451	10	0.05	5.16222e-10	0.000641437	BAZ2A, ZZZ3	BRD2, TAF1, BRD3, TRIM24, CARM1, BRD4, BRD7
38	GO:0061631	ubiquitin conjugating enzyme activity	2.70707	10	0.015	7.66397e-10	0.00958091	UBE2D3, UBE2G1, UBE2S, UBE2T	TAF1, UBE2A, UBE2D2, UBE2J1, UBE2R2, UBE2J2
39	GO:0046332	SMAD binding	2.15102	10	0.025	8.34792e-10	0.0101827	DAB2, FKBP1A, TGFBR2, AXIN1, MAGI2, STUB1, SMURF2	ACVR1, CTNNB1, SKI, TCF12, USP15, ZBTB7A, CREB3L1
40	GO:0019789	SUMO transferase activity	2.84243	10	0.045	1.0228e-09	2.63525e-07	PML, HDAC7, MUL1	RANBP2, UBE2I, PIAS1, PIAS2, UHRF2, NSMCE2
41	GO:0035064	methylated histone binding	1.6775	10	0.0225	1.10143e-09	0.0102621	ING1, ZZZ3, MORC4	ATRX, MSH6, PHF2, TRIM24, ZMYND11, WDR5, PHF8, RRP8, CBX5, MORC3, CXXC1, ING3, MPHOSPH8, MBTD1, L3MBTL2
42	GO:0003712	transcription coregulator activity	2.41176	10	0.1025	2.29504e-09	1.276e-05	PTPN14, PIR, KAT2B, SND1, CALCOCO1	DDX1, DHX9, MED1, MED14, TRIP13, MED12, MED13, RALY, BRD4
43	GO:0008022	protein C-terminus binding	1.85188	10	0.235	4.93735e-09	3.22174e-06	DAB2, DLG1, EPB41, MKI67, NEFL, PEX6, ATXN2, TAF13, MPDZ, KSR1, BCL10, OPTN, CEP250, MAPRE3, PRRC2C, GRIP1, TAX1BP3, VTA1, CALCOCO1, SHANK3	CSK, CTBP1, CTNNB1, EP300, ERCC2, ERCC4, ERCC6, XRCC6, BCAM, MAD2L1, MSH2, NUMA1, PCNA, PFKM, TERF2, TOP2B, XRCC5, USP7, BANF1, MED12, SAE1, AGO2, TNNI3K
44	GO:0051879	Hsp90 protein binding	1.95417	10	0.05	1.02578e-08	0.000130939	GBP1, STUB1	AHR, ERN1, NR3C1, HSF1, PPID, PPP5C, RPS3, TELO2, PTGES3
45	GO:0003924	GTPase activity	1.50735	10	0.0625	1.34337e-08	3.10223e-06	GBP1, RAB5A, RAB5B, RAB5C, RAC3, RALB, RGS12, RGS20, RGS19, TPPP, GTPBP4, NLRP10	RHOB, RHOG, ARL1, ARL2, GNAI3, GNB1, GNG10, GNG11, KRAS, RAB1A, RAB4A, RAB27A, RAB27B, RAC1, RAP1B, RAP2A, SRP54, GTPBP1, DNM1L, RAB35, RHOJ, RRAGC, MTG1
46	GO:0003743	translation initiation factor activity	2.73715	10	0.0625	1.96505e-08	3.84072e-08	EIF3D, EIF3K	EIF2D, EIF2B1, EIF2S3, EIF3F, EIF3H, EIF2B4, EIF2B2, EIF2S2, EIF5B, EIF3M, EIF2A
47	GO:0005200	structural constituent of cytoskeleton	1.6844	10	0.0225	5.2664e-08	5.84768e-05	ANK1, ANK3, BICD1, EPB41, MSN, NEFL, PLS1, SPTBN2, TPM1, SORBS2, ARPC3, ARPC1B, ACTR2, CD2AP, AGRN	NEFH
48	GO:0071889	14-3-3 protein binding	2.71884	10	0.01	5.57616e-08	0.0111037	ZFP36L1, PPP1R12A, PI4KB, KSR1, KIF13B, TBC1D22A, HDAC7, DAB2IP	AKT1, NEK1, KLHL22
49	GO:0060090	molecular adaptor activity	2.21078	10	0.1025	5.67203e-08	1.20557e-05	ADD2, JAG1, GRB14, GTF2E1, LDLR, LOX, PKP2, PLCB3, SNCA, TCF7L2, TGFBR2, AXIN1, MBD2, AKAP9, LAMTOR5, PRDX4, DZIP1, ISCU, OTUD4, CHCHD3, LAMTOR1, PSMG2, MICAL3, WWC2, MPP7, LAMTOR4	ADAM10, AHR, CAV1, FNTA, HMGA1, NCBP1, PPP5C, RAC1, ITSN1, SMARCD1, TAF6, EMILIN1, CNOT1, UPF2, MAPKAP1, RICTOR
50	GO:0005178	integrin binding	1.63288	7	0.01	6.23819e-08	0.0314263	ACTN1, CXADR, FGF2, ICAM1, ITGA4, ITGB2, LAMA5, LGALS8, P4HB, PTPN2, ADAM17, THBS1, THY1, VCAM1, ADAM9, ITGB1BP1, EDIL3, F11R	CALR, CD9, CD81, COL3A1, COL16A1, S1PR3, HMGB1, TSPAN4, UTRN
51	GO:0017116	single-stranded DNA helicase activity	2.84243	10	0.04	8.13325e-08	0.000629393		RFC2, RFC3, RFC4, RFC5, CHTF18, DSCC1
52	GO:0005525	GTP binding	1.51971	10	0.015	1.28289e-07	0.00793318	GBP1, GLUD1, RAB5A, RALB, TGM2, GTPBP4	RHOB, ARL1, ARL2, NME1, RAB4A, RAB27A, RAB27B, RAC1, RAP1B, RAP2A, RAP2B, SRP54, PIP4K2B, EIF2B2, RAB35, RAB31, RAB26, ARL8B, RHOJ, RAP2C, RRAGC
53	GO:0004407	histone deacetylase activity	2.13182	10	0.0075	1.45793e-07	0.0373543	HDAC9	HDAC2, HDAC5, MIER1, SUDS3, MIER3
54	GO:0051087	chaperone binding	1.81915	10	0.055	1.49471e-07	0.000737966	AMFR, FGB, GAK, HLA-B, DNAJB2, HSPA8, HSPD1, PFDN4, TBCA, STUB1, PFDN6, DNAJB4, DNAJB5, TIMM10, TIMM9, FNIP1	BIN1, ATP1A2, CALR, CLU, TBCE, USP13, DNAJC9, SYVN1
55	GO:0008017	microtubule binding	1.57913	10	0.025	1.69832e-07	1.89468e-06	DYNC1I1, GAPDH, KIF2A, MID1, EZR, UXT, SSNA1, KIF14, TPPP, MAPRE3, MTCL1, CLIP3, RACGAP1, NDE1, CDK5RAP2, MARK4, MAP7D3, MAP9, REEP4, FAM83D, FAM161A, TUBGCP6, NAV3, JMY, CAMSAP1	FNTA, MAP1B, NEFH, NUMA1, RPS3, NDRG1, RMDN1, CCDC88A, TRPV4, TUBGCP5
56	GO:0031593	polyubiquitin modification-dependent protein binding	2.99203	10	0.025	1.85869e-07	0.000697086	BAG6, TOM1, OPTN, UBXN1, ZFAND6, RAD18, SHARPIN	EPS15, RAD23A, DZIP3
57	GO:0008094	ATP-dependent activity, acting on DNA	2.36869	10	0.075	2.40929e-07	0.000126992	TTF2	ERCC6, BPTF, XRCC6, MSH6, MSH2, RFC3, SMARCA1, XRCC5, INO80
58	GO:0008134	transcription factor binding	2.47167	10	0.085	4.01397e-07	8.13868e-05	FHL2, WWP2	ARRB1, HMGB2, IFI16, PPID, PSMC5, PSMD10, TFCP2, UBE2I
59	GO:0004197	cysteine-type endopeptidase activity	2.22451	10	0.0275	5.09165e-07	0.000599839	CASP3, CASP9, PDIA3, LGMN, UCHL1, USP10, USP20, USP30	CASP1, CTSB, CTSK, USP7, USP11, USP13, USP34, USP15, USP16, ATG4B
60	GO:0016251	RNA polymerase II general transcription initiation factor activity	3.18352	9	0.01	6.02501e-07	0.000344914	GTF2E1, SNAPC4, SNAPC5	GTF2A1, GTF2A2, GTF2F2, GTF2H3, GTF2H4, TAF1, TAF5, TAF6, TBP, TBPL1, DRAP1
61	GO:0001227	DNA-binding transcription repressor activity, RNA polymerase II-specific	0.919108	9	0.005	6.37261e-07	0.0012993	BACH1, ENO1, ERF, HES1, JUN, NFX1, LRRFIP1, ZBTB21, ZNF219, CC2D1A, E2F8, ZGPAT, NACC2	AEBP1, NR3C1, HSF1, NFATC4, REST, SKI, TBX2, NR2F1, TGIF1, THAP11, ZNF512B, CREB3L1, NACC1, JDP2
62	GO:0042169	SH2 domain binding	1.89495	8	0.0075	7.11739e-07	3.02715e-05	ARHGAP5, IRS1, DLC1	DAG1, JAK2, NUP62, CCDC88A, PAG1, TRPV4, AFAP1L2
63	GO:0019003	GDP binding	2.07716	10	0.025	7.51222e-07	0.000189053	GBP1, RAB5A, RAB5B, RAB5C, RALB, MIEF1	GNAI3, RAB4A, RAB27A, RAB27B, RAP1B, RAP2A, RAP2B, SRP54, RAB35, RAB31, ARL8B, RAP2C, RRAGC
64	GO:0017056	structural constituent of nuclear pore	2.84243	10	0.06	1.02345e-06	9.51496e-05		TPR, NUP93, NUP205, NUP160, NUP133
65	GO:0043997	histone H4K12 acetyltransferase activity	3.10083	7	0.01	1.08791e-06	0.03102	JADE2, JADE1	BRPF1, HAT1, KAT7, ING3
66	GO:0043995	histone H4K5 acetyltransferase activity	2.58402	3	0.005	1.08791e-06	0.0446719	JADE2, JADE1	BRPF1, KAT7, ING3
67	GO:0043996	histone H4K8 acetyltransferase activity	2.58402	3	0.005	1.08791e-06	0.0446719	JADE2, JADE1	BRPF1, KAT7, ING3
68	GO:0051082	unfolded protein binding	1.85851	10	0.08	1.1008e-06	0.00074216	DNAJB2, HSPA8, HSPA9, HSPD1, LMAN1, PFDN1, PFDN2, PFDN4, TAPBP, TOMM20, PFDN6, TIMM10B	CALR, CLU, RP2, PTGES3, SYVN1
69	GO:0070412	R-SMAD binding	1.70546	4	0.005	1.2031e-06	7.41115e-05	JUN, PPM1A	SMAD4, RANBP3, RGCC, TRIM33
70	GO:0016922	nuclear receptor binding	1.89495	10	0.0275	1.2183e-06	0.000587736	TCF7L2, TRIP4, TADA3, NCOA7	CTNNB1, EP300, MED1, TAF1, ARID1A, NCOA1, BUD31, TACC2
71	GO:0016887	ATP hydrolysis activity	1.59453	10	0.175	1.42239e-06	0.000128483	ABCA3, TOR1A, HSPA8, HSPD1, MYO1E, PEX6, KIF14, CLPB, NLRP10	ATP1A2, CLU, DHX9, XRCC6, PFN2, ABCD3, UPF1, XRCC5, DDX39B, SMARCA5, LONP1, SMCHD1, ABCB10, TOR1B
72	GO:0019888	protein phosphatase regulator activity	2.58402	9	0.005	1.70098e-06	0.019681	ENSA, IGBP1, ARPP19, ANKLE2, PPME1	GNA12, PPP2R5A, PPP2R3B, PPP1R1B, PPP4R2
73	GO:0001223	transcription coactivator binding	2.00642	10	0.0625	1.71563e-06	7.21247e-05	CDK9, CIT, FLYWCH1	AHR, CREBBP, EP300, SMAD4, MED1, STAT6, ZBTB17, TEAD2, MED6
74	GO:0003700	DNA-binding transcription factor activity	0.814893	10	0.0175	2.09524e-06	0.000227958	ATF1, BACH1, FOSL2, GLI2, JUN, LMX1B, MTF1, NFKB2, TCF7L2, TFE3, ATF6, ZNF219, E2F8, ZGPAT, ZBTB38	AHR, E2F4, FOXC1, GABPA, NR3C1, RBPJ, SMAD4, MEOX2, NFIC, NFIX, NFYB, REST, STAT6, TCF12, TEAD1, TEAD3, TFCP2, NR2F1, TGIF1, NR2C2, ZIC1, ZBTB17, TFEB, TEAD2, IRF9, ZBTB7A, FOXP2
75	GO:0051117	ATPase binding	1.97734	10	0.045	2.15823e-06	2.37778e-06	ABCA1, ANK1, ANK2, ATP6V1E1, ATP6V0A1, PPP3CA, RALB, EZR, ATP6V1G1, BBC3, UBXN1, TMEM106B, PIH1D1	ATP1B1, ATP1B3, CAV1, EGFR, FBL, TRPC1, GABARAPL2, NUFIP1, NOP58, SYVN1, TMTC4
76	GO:0005085	guanyl-nucleotide exchange factor activity	1.79522	7	0.005	2.4253e-06	0.0429566	BCR, ECT2, NUCB1, RASGRF2, KALRN, CYTH1, RGP1, DENND4B, LAMTOR5, DENND5A, ARHGEF18, DENND2A, RANGRF, RAPGEF6, LAMTOR1, PLEKHG5, RIC1, ARHGEF28, EPS8L2, SH3BP5L, ANKRD27, MON1A, FNIP1, RAB3IP, FGD4, SMCR8, LAMTOR4, CCDC88C	RCBTB2, RCC1, DOCK1, DOCK3, EIF2B1, RAB3IL1, ITSN1, EIF2B4, EIF2B2, DOCK4, FARP1, ARFGEF1, GNA13, DIS3, DENND3, IQSEC2, DEF6, DOCK10, ARHGEF40, CCDC88A, FGD6, PREX1, RIN3, DOCK5, SBF2, DOCK11
77	GO:0004714	transmembrane receptor protein tyrosine kinase activity	2.27394	10	0.015	2.59119e-06	0.00615047	EPHA2, KIT	EGFR, EPHB4, DDR2, PDGFRA
78	GO:0008143	poly(A) binding	2.0303	10	0.0275	2.72779e-06	0.00266489	LARP4	DDX1, TIA1, EIF4A3, PPIE
79	GO:0004402	histone acetyltransferase activity	2.06722	10	0.055	3.16234e-06	0.00146642	KAT2B	ARRB1, CREBBP, EP300, TAF1, HAT1, SRCAP, KAT7
80	GO:0019903	protein phosphatase binding	2.21078	10	0.085	3.35728e-06	8.7759e-05	ANK1, MAP3K5, MET, PIK3R2, PPP1R3C, PXN, PDLIM4, SNX3, MTMR3, EIF2AK3, MVP, PPME1, MTMR9, SIRPA	MAPK14, CTNNB1, EGFR, ITGA1, LGALS3, PIK3R1, MAPK8, RPA2, STAT6, TRAF2, AP3B1, KIFAP3, FBXL2, ANAPC5
81	GO:0005080	protein kinase C binding	2.21078	10	0.0275	3.51036e-06	0.00177006	HINT1, HSPB1, IRS1, PKP2, YWHAG, ADAM9, HDAC9, PDLIM5, HDAC7	GRK5, TOP2B, HDAC5, CCDC88A, TRPV4
82	GO:0019904	protein domain specific binding	1.72506	10	0.135	3.51707e-06	2.00252e-05	CAPG, MAP3K5, MYO1D, PKD1, PLXNB3, PRKAR2A, SKP1, EZR, XPA, YWHAB, IKBKG, MBD2, HGS, AP4M1, TADA3, STAMBP, CEP250, CHMP2B, LIN7C, MITD1, MPP7, OCLN	ARL1, CDK2, CSNK2B, CTBP1, E2F4, ACSL3, GUSB, HNRNPA1, NUMA1, PRKDC, RAB27B, SKI, SP100, SRP68, TOP1, VRK2, MED12, BASP1, KHDRBS3, CNOT1, PLXND1, CHMP2A
83	GO:0032977	membrane insertase activity	2.62378	4	0.005	3.81209e-06	0.0409874	TIMM10, TIMM9, EMC4, EMC6, MMGT1	EMC3
84	GO:0004535	poly(A)-specific ribonuclease activity	2.58402	10	0.01	4.05729e-06	0.0360263	CNOT6	CNOT8, PAN2, CNOT1, CNOT7
85	GO:0050321	tau-protein kinase activity	2.18648	10	0.01	5.14974e-06	0.00170451	CSNK1D, MARK2, GSK3A, MARK4, BRSK1
86	GO:0005102	signaling receptor binding	1.25748	9	0.01	5.16351e-06	0.000251943	ABCA1, ANXA1, C3, CD58, ENSA, FGB, GAS6, GSK3A, HLA-A, HLA-B, HLA-E, IGFBP2, IGFBP4, LRP6, MSN, P2RX4, SERPINE1, PLAT, TGFB2, BAG6, MAP7, SLC9A3R1, AKAP9, ARPP19, CADM1, PCSK1N, STOML2, CAPRIN2, WNT5B	ALCAM, APP, CAV1, CLU, CSNK2B, FKBP1B, GLG1, GSTM2, GUSB, JAK2, MYO1C, NCK1, PDGFRB, SERPINE2, TRPC1, TRIM24, TMED1, GLMN, PARK7
87	GO:0000995	RNA polymerase III general transcription initiation factor activity	4.54788	10	0.0525	6.4537e-06	0.00238767	SNAPC4, SNAPC5	GTF3C1, GTF3C2, TBP, GTF3C4, GTF3C3, GTF3C6
88	GO:0001046	core promoter sequence-specific DNA binding	2.18648	10	0.02	7.5266e-06	0.0150263		NR3C1, TBP, ZBTB17, AGO1, AGO2
89	GO:0042054	histone methyltransferase activity	1.89495	10	0.0375	7.8216e-06	0.0122466		EZH2, PRMT1, EED, CARM1
90	GO:0001221	transcription coregulator binding	1.17618	10	0.0375	8.76317e-06	0.000998157		CHD4, CTNNB1, EP300, HMGA1, PBX1, UBE2I
91	GO:1990841	promoter-specific chromatin binding	1.04721	10	0.025	9.1919e-06	0.00914335	GLI2	DHX9, E2F4, EZH2, FOXC1, KLF4, KDM1A
92	GO:0044183	protein folding chaperone	1.37221	10	0.025	1.00069e-05	0.00246192	CCT6A, HSPB1, PFDN1, PFDN2, FKBP8	CALR, CCT7
93	GO:0016407	acetyltransferase activity	3.49837	10	0.04	1.01659e-05	1.18852e-05	KAT2B	CREBBP, EP300, NAA10, SPHK1, ELP3, NAA16, NAA15
94	GO:0097602	cullin family protein binding	2.06722	10	0.01	1.0861e-05	0.00352145	SKP1, KLHL21, KCTD9, DCUN1D3, KCTD21	DDB1, DCUN1D1, DCUN1D5
95	GO:0140677	molecular function activator activity	2.16566	10	0.03	1.11677e-05	0.000282997	CDKN1A, EPHA2, MET, PLCB3, PPP3CA	AKT2, NR3C1, HMGA1
96	GO:0008047	enzyme activator activity	2.47801	10	0.015	1.14595e-05	0.000338244	CASP9, PPP1R12B, CTSA, DBNL	ARL1, DAD1, DDOST, PRKCD, PRKCE, PSAP, RFC1, XRCC5, EED, GTF3C4, SAE1, TAB1, DPM3
97	GO:0046982	protein heterodimerization activity	1.57913	10	0.025	1.47167e-05	2.98221e-05	ADD2, BAK1, BAX, IRAK1, IRAK2, ITGA3, P4HB, PIK3R2, TPM1, TPM4, IKBKG, DGKD, PSMF1, FXR2, KATNB1, ZHX2, ATF6, LSM5, TRMT112, METTL3, RALGAPB, TENM2, RALGAPA1, TUBB2B	AHR, ATP1A2, ATP1B1, RCC1, CHUK, EXT2, GTF2A1, GTF2A2, HSF1, SDCBP, SUPT4H1, TAF1, TOP2B, USF1, SMC1A, NAE1, UBA3, SMC3, NOLC1, UBA2, SAE1, LSM6, ZBTB1, FBXO7, RRAGC, QTRT1
98	GO:0005158	insulin receptor binding	2.13182	10	0.0175	1.48564e-05	8.50943e-05	GRB10, IGF1R, IRS1	ENPP1, PIK3R1, CCDC88A
99	GO:0097718	disordered domain specific binding	1.483	10	0.01	1.6481e-05	0.0112203	GAPDH, FKBP8	BCL2L2, NUMA1, TEAD2, PPIL1
100	GO:0008301	DNA binding, bending	2.62378	10	0.035	1.65835e-05	0.00620107		FOXC1, HMGB1, HMGB2, HMGB3, HMGA1, TOP1
101	GO:0035925	mRNA 3'-UTR AU-rich region binding	2.32562	10	0.035	1.76683e-05	0.000733052	ZFP36L1, ZFP36L2, ELAVL3, ZC3H12A	ELAVL1, ILF3, NUDT21, EXOSC8, CPSF1
102	GO:0036002	pre-mRNA binding	2.58402	10	0.0375	1.83012e-05	0.00307026	CELF2	HNRNPA1, PTBP1, CELF1, RBM22
103	GO:0031072	heat shock protein binding	1.49601	10	0.0275	1.91362e-05	0.000370773	HSPA8, ITGB2, LIMK1, STUB1	FKBP5, HSF1, PPID, TPR, FAF1, DNAJC9
104	GO:0070063	RNA polymerase binding	1.77652	4	0.005	1.91815e-05	0.0119405	YTHDC2	BIN1, DHX9, ANP32B, TCERG1
105	GO:0003678	DNA helicase activity	1.6844	10	0.085	2.36965e-05	0.000213039	G3BP1	DHX9, ERCC6, XRCC6, MCM4, MCM6, MCM7, RECQL
106	GO:0001228	DNA-binding transcription activator activity, RNA polymerase II-specific	0.739665	10	0.02	2.43256e-05	0.00279198	ATF1, RUNX1, FOSL2, JUN, MTF1, NFKB2, RFX5, SALL2, FOXJ3, ATF6, NKRF	KLF5, E2F4, FOXC1, GABPA, NR3C1, HSF1, RBPJ, SMAD4, MEOX2, NFIA, NFIC, NFYB, NRF1, PBX2, PRRX1, STAT6, TCF12, NR2C2, ZFX, ZBTB17, VEZF1, KLF4, MAFF, CREB3L1
107	GO:0042162	telomeric DNA binding	2.32562	10	0.085	2.54948e-05	0.000968161	SMG7, SMG6, HMBOX1	HNRNPD, UPF1, TERF2, XRCC5, KDM1A, UPF2
108	GO:0061578	K63-linked deubiquitinase activity	2.0303	8	0.005	2.8612e-05	0.00266489	CYLD, STAMBP, OTUD4, YOD1, STAMBPL1
109	GO:0019900	kinase binding	1.92164	10	0.04	3.04123e-05	0.00446056	DGKQ, FLNA, STX1A, TRIP6, BCAR3, DGKD, BCL10, STUB1, EIF4ENIF1, WWC2, DAB2IP	CASP1, CTNNB1, EGFR, PDE8A, PFKM, PPP2R5A, RAD23A, RPS3, SP100, PARK7, TTC28, PARP16, CARD16
110	GO:0030332	cyclin binding	2.1055	10	0.025	3.21466e-05	3.78247e-05	CDK6, CDKN1A, GAK, GPS2	CDK2, CRABP2, XRCC6, CDK14, PTCH1, CDK13
111	GO:0003730	mRNA 3'-UTR binding	0.730164	10	0.015	3.23695e-05	0.00372963	LARP4B, SECISBP2, ZC3H12A, LARP4, RC3H1	AUH, ELAVL1, TIA1, IGF2BP1, CELF1, RNPS1, TARDBP, GEMIN5, PCBP4
112	GO:0044325	transmembrane transporter binding	1.31189	10	0.025	3.28268e-05	0.000514288	ACTN1, ANK2, ANK3, BAK1, DLG1, FKBP1A, FLNA, PKD1, PKP2, SLC8A1, USP10, AKAP9, NEDD4L, RANGRF, PACS1	CAV1, CTNNB1, FKBP1B, ITPR2, YES1, CHERP
113	GO:0033558	protein lysine deacetylase activity	2.06722	10	0.02	3.82052e-05	0.000958584	HDAC9, HDAC7	HDAC2, HDAC5
114	GO:0043531	ADP binding	2.84243	10	0.025	5.16874e-05	0.00242552	GLUD1, ME1, TAP1, MIEF1	ERN1, MSH6, MSH2, MYO6, PPP5C, PRKAG1, LONP1
115	GO:0004526	ribonuclease P activity	2.27394	9	0.01	5.39617e-05	0.0110538	POP7	RPP30, RPP38, RPP40
116	GO:0033204	ribonuclease P RNA binding	2.27394	9	0.01	5.39617e-05	0.0110538	POP7	RPP30, RPP38, RPP40
117	GO:1990381	ubiquitin-specific protease binding	2.65293	10	0.015	5.49227e-05	0.00385598	AMFR, BAG6, SPATA2	RAD23A, SART3, PARK7, SYVN1
118	GO:1990380	K48-linked deubiquitinase activity	2.84243	10	0.035	5.53557e-05	0.0241471	YOD1, OTUD7B	USP7, USP13, USP15
119	GO:0051219	phosphoprotein binding	1.89495	10	0.015	5.66882e-05	0.0146544	EPB41, MID1, PIN1, PLAT, SNCA, YWHAB, URI1, PIH1D1	PHF6
120	GO:0070840	dynein complex binding	2.34082	9	0.01	6.11307e-05	0.00463389	BICD1, SNCA, BICD2	NEFH, NUMA1, TPR, SMC3
121	GO:0015631	tubulin binding	2.24402	10	0.0125	6.33302e-05	0.0101206	KIF14, TPPP, AGTPBP1, CDK5RAP2, MAP7D3, RITA1	DAG1, NUMA1, RPS3, TPR, UNC5C, TTLL12, RABGAP1, TPPP3, PHF6
122	GO:0008092	cytoskeletal protein binding	2.84243	10	0.0075	6.72999e-05	0.02119	ANK3, DLG1, DUSP3, TOR1A, FLNC, SLC8A1, TPM1, DLG5, ABI1, NEBL, LDB3, LIN7C	DES, FABP3
123	GO:0008135	translation factor activity, RNA binding	3.00963	10	0.015	7.29662e-05	0.046631	EEF1D, EIF4H, EIF4G3	ABCF1, EIF2S3, EIF2S2, EIF1, EEF2K, MTIF3
124	GO:0001664	G protein-coupled receptor binding	1.29939	2	0.005	7.45586e-05	7.74155e-05	FLNA, HSPA8, STUB1, USP20, GPRASP2	ITGB4, TULP3, GPRC5B
125	GO:0003727	single-stranded RNA binding	1.81915	10	0.045	7.79099e-05	0.00472327		DHX9, SNRPC, LONP1, AQR, JMJD6, IFIT5, AGO1, AGO2
126	GO:0016018	cyclosporin A binding	3.00963	9	0.01	8.89992e-05	0.00573255	PPP3CA	PPID, RANBP2, CWC27, PPIE, PPIH, PPWD1, PPIL2, PPIL1
127	GO:0042605	peptide antigen binding	1.89495	10	0.0275	0.000102342	0.00626569	HLA-A, HLA-B, HLA-C, HLA-E, TAP1, TAPBP, SLC7A5	DHCR24
128	GO:0000287	magnesium ion binding	1.94796	10	0.02	0.000123546	0.0134123	ABL2, MARK2, ENDOG, FARSA, IMPA1, ME1, MAP3K5, PSPH, MAPK12, SNCA, STK4, PDXK, CDC42BPB, TPPP, STK38, STK38L, MAST2, REXO2, TDP2, STK26, PLSCR3, BRSK1, GEN1, NUDT19	ERN1, MSH6, HPRT1, IDH2, MSH2, MVK, NME1, PRIM1, PRKACB, RAP2A, RP2, SRPK1, STK3, SPHK1, OXSR1, PDCD6, UBA2, PAPOLA, NUDT5, NUDT3, PRTFDC1, AASDHPPT, SRR, XYLT2, PGP
129	GO:0003774	cytoskeletal motor activity	3.03192	10	0.02	0.000127735	0.00348694	KIF1A, DYNC1I1, KIF2A, KLC1, MYL6, PIN1, KIF1C	MYO6
130	GO:0035198	miRNA binding	1.28368	10	0.02	0.000140726	0.00442194	ZC3H12A, PNPT1, RC3H1	ELAVL1, HNRNPA1, AGO1, AGO2
131	GO:0070034	telomerase RNA binding	2.13182	10	0.0175	0.000141658	0.033239	SMG6	DKC1, SNRPD3, GAR1, NHP2, NAF1
132	GO:0140693	molecular condensate scaffold activity	1.77652	10	0.02	0.000143252	0.000318745		FUS, HNRNPA1, LGALS3, NCK1, TARDBP
133	GO:0051787	misfolded protein binding	1.89495	10	0.015	0.000170106	0.0415032	BAG6, EDEM1, STUB1	CLU
134	GO:0003756	protein disulfide isomerase activity	2.84243	10	0.01	0.000178033	0.0381911	P4HB, QSOX1, ERP44	PIGK, GLRX2
135	GO:0030276	clathrin binding	1.77652	10	0.005	0.000184299	0.00933903	TOM1, AFTPH, TOM1L2	AP2B1, BIN1
136	GO:0001540	amyloid-beta binding	1.42121	10	0.005	0.000187462	0.000287135	CST3, ITGA2, ITGB2, LDLR, PFDN1, PFDN2, PFDN4, TGFB2, PFDN6	CLU, EPHA4, EPHB2, ITM2B, ITM2C
137	GO:0098505	G-rich strand telomeric DNA binding	2.27394	10	0.04	0.000214416	0.00609597		HNRNPA1, RPA1, RPA2, TERF2
138	GO:0031996	thioesterase binding	2.58402	10	0.0125	0.0002157	0.0336069	TRAF1, TRAF5	RAC1, TRAF2, HAUS7
139	GO:0015171	amino acid transmembrane transporter activity	1.56823	10	0.01	0.00023888	0.00770437	SLC7A5, SLC38A2, SLC43A2	SLC1A4, SLC1A5, SLC7A1, SLC7A2, SLC6A20
140	GO:0046966	nuclear thyroid hormone receptor binding	1.89495	10	0.0175	0.000251899	0.026673	TRIP12, GAS2L1	GTF2H1, MED1, TAF11, MED12, MED13, MED16
141	GO:0009055	electron transfer activity	1.67962	4	0.005	0.000254521	0.0217611	ETFB, GLDC, LOXL2, ME1, QDPR, DEGS1, ALDH4A1, COX5A	ALDH2, GSR, NQO2, UQCR11, PHGDH
142	GO:0045295	gamma-catenin binding	2.27394	9	0.005	0.000276784	0.00526229	CDH2, PTPRJ, TCF7L2	PTPRK
143	GO:0070182	DNA polymerase binding	2.39362	10	0.0175	0.000280881	0.0110593	SMG6, FANCI	HMGB1, PCNA, LONP1, PTGES3, NAT10, NHEJ1
144	GO:0019905	syntaxin binding	1.65808	10	0.005	0.00029438	0.0485082	ABCA1, PTPN2, VAMP2, STX16, STX8, STX6	VPS52
145	GO:0030165	PDZ domain binding	1.75714	9	0.01	0.000298463	0.00596061	CXADR, LLGL2, SLC22A5, ADAM17, SLC9A3R1, KIF14, CIT, CADM1, F11R, CRIM1, TBC1D10A, CCDC88C	FZD2, ARHGAP29, DOCK4, PLEKHA1, SRR
146	GO:0030674	protein-macromolecule adaptor activity	2.71515	10	0.0775	0.00033213	0.00129473	AMFR, ANK2, ANK3, BCL3, GAS6, HSPA8, NEFL, UBXN8, OPTN, STUB1, TRIM22, GATAD2A, AKIRIN2, MLPH	ATP1B1, ATP1B3, BBS4, COL1A2, DDB1, ERCC2, NCK1, NEFH, TRAF2, NOLC1, PDCD6, DCAF7, CBX5, NUFIP1, APH1A, SERINC1, ZC3H18, PPP4R2
147	GO:0032452	histone demethylase activity	2.55818	8	0.005	0.000369355	0.0267898		PHF2, UTY, KDM5C, KDM5D, KDM5B, KDM1A, PHF8, JMJD6, KDM1B
148	GO:0048306	calcium-dependent protein binding	1.85628	10	0.0075	0.000378691	0.0411018	ANXA1, ANXA2, ANXA3, STX2, MYO1D, RAC3, S100A6, S100A11, VAMP2, VLDLR, VPS37C, PLSCR3	CPNE3, PDCD6, SEC31A, RBM22
149	GO:0019843	rRNA binding	1.74919	2	0.005	0.000423677	0.0498977	NGRN, DDX28	MRPS27, MTERF4
150	GO:0004861	cyclin-dependent protein serine/threonine kinase inhibitor activity	2.27394	10	0.025	0.000430122	0.00051072	CDKN1A, CDKN2A, CDKN2B, KAT2B
151	GO:0043548	phosphatidylinositol 3-kinase binding	2.27394	10	0.015	0.000430122	0.00051072	IGF1R, IRS1, DAB2IP	PIK3R1
152	GO:0034452	dynactin binding	2.58402	8	0.005	0.000465172	0.000536039	BICD1, BICD2, SNX6	BBS4, SNX5
153	GO:0003755	peptidyl-prolyl cis-trans isomerase activity	2.96601	10	0.015	0.000465502	0.0112203	FKBP1A, PIN1	FKBP1B, FKBP5, PPID, RANBP2, CWC27, PPIE, PPIH, PPWD1, PPIL2, PPIL1
154	GO:0048156	tau protein binding	1.74919	9	0.005	0.000476591	0.017676	MARK2, SNCA	BIN1, CLU
155	GO:0004129	cytochrome-c oxidase activity	1.89495	6	0.005	0.000487986	0.0312435	COX5B, CYB5A, COX5A	COX7A2L
156	GO:0043022	ribosome binding	1.94482	9	0.01	0.000501056	0.0105071	BAG6, SEC61G, ZC3H12A	ETF1, SRP68, SRP72, NAA10, GEMIN5, SEC61A1, YTHDF1, NAA16, NAA15, EIF2A
157	GO:0051287	NAD binding	3.41091	10	0.015	0.000521532	0.000761194	ALDH1A1, ALDH1B1, ME1	ALDH2, CTBP1, NNT
158	GO:0070411	I-SMAD binding	1.70546	9	0.005	0.000532514	0.000590026	AXIN1	CTNNB1, SMAD4
159	GO:0000993	RNA polymerase II complex binding	1.08283	9	0.015	0.000545644	0.0135292	URI1	DHX9, AGO1, AGO2
160	GO:0030374	nuclear receptor coactivator activity	2.18648	8	0.015	0.000559668	0.00696906	ACTN1, FGF2, ENY2, CNOT6, CALCOCO1, HELZ2, NCOA7	HMGA1, MED1, NCOA1, BUD31, CARM1, KDM1A, WDR77, ZMIZ2
161	GO:0004708	MAP kinase kinase activity	2.06722	10	0.01	0.000671615	0.000797236	MAP2K3	BRAF, MAPK14, MAP2K6
162	GO:0030331	nuclear estrogen receptor binding	1.51596	9	0.01	0.000719446	0.0206825	TRIP4, PADI2, DCAF13	CTNNB1, MED1, PPID, NCOA1, CNOT1
163	GO:0000400	four-way junction DNA binding	2.13182	10	0.005	0.000724748	0.0406445	GEN1	MSH6, HMGB1, HMGB2, HMGB3, MSH2
164	GO:0045296	cadherin binding	1.96029	10	0.01	0.000920887	0.00755581	ANK3, P2RX4, PTPRJ, PTPRM, TBC1D2	ACVR1, BMPR2, CTNNB1, CD46, NDRG1
165	GO:0035091	phosphatidylinositol binding	2.2475	9	0.01	0.000936293	0.0152825	MYO1E, KIAA0100, C2CD2L, SNX13, SNX12, MITD1, EXOC8	NUMA1, TULP3, PITPNB, SNX5, SNX9, APPL2, CCDC88A, ESYT2, PHF12, FCHO2
166	GO:0035613	RNA stem-loop binding	3.31616	10	0.01	0.000957942	0.0485857	RC3H2, DDX56, ZC3H12A, RC3H1	DHX9, LARP6, METTL16
167	GO:0042974	nuclear retinoic acid receptor binding	2.06722	8	0.01	0.000958584	0.0418814	ASXL1	HMGA1, MED1, CNOT1
168	GO:0017166	vinculin binding	2.58402	10	0.005	0.000958584	0.0061357	ACTN1, PXN	DAG1, UTRN, CORO2B
169	GO:0005544	calcium-dependent phospholipid binding	2.22451	9	0.005	0.000985951	0.0205105	ANXA1, ANXA2, ANXA3, DYSF, SYT11	ANXA5, CPNE3, C2CD5, ESYT2
170	GO:0051721	protein phosphatase 2A binding	2.58402	9	0.005	0.0012861	0.019681	ENSA, SMG7, ARPP19, ANKLE2, PPME1, CTTNBP2NL, BOD1, DAB2IP	GNA12, SPHK1
171	GO:0034236	protein kinase A catalytic subunit binding	3.49837	10	0.015	0.00131526	0.00283416	GSK3A, PKIA, PRKAR1B, PRKAR2A, EZR, PJA2	CSK, PRKAR2B
172	GO:0005518	collagen binding	2.06722	10	0.01	0.00142569	0.003861	ITGA2, LOX, SPARC, TGFBI, ADAM9, ITGA11	AEBP1, COL6A1, COL6A2, CTSB, CTSK, ITGA1, LUM, DDR2, PCOLCE, P3H1
173	GO:0005159	insulin-like growth factor receptor binding	1.74919	10	0.02	0.00143676	0.00170451	IRS1, YWHAG	ARRB1, PIK3R1
174	GO:0050681	nuclear androgen receptor binding	1.53054	10	0.005	0.00146295	0.0391197	RNF6	CALR, EP300, KDM5D, PARK7, KDM1A, ZBTB7A
175	GO:0000146	microfilament motor activity	1.57913	5	0.01	0.00172033	0.0255705	ACTC1, MYL6, MYO1D, MYH14	MYO10
176	GO:0000977	RNA polymerase II transcription regulatory region sequence-specific DNA binding	0.794207	7	0.005	0.00183668	0.00678981	ATF1, RUNX1, ENO1, FOSL2, LMX1B, NFX1, RFX5, SALL2, ATF6	AEBP1, FOXC1, NR3C1, PBX1, PBX2, RPS3, STAT6, NR2C2, VEZF1, ZNF512B
177	GO:0047485	protein N-terminus binding	1.36724	10	0.01	0.00185975	0.0481466	EPB41, GLRX, MNAT1, HAX1, ZWINT, CFAP36	PARP1, ATM, ERCC2, ERCC4, ERCC6, GTF2H3, SDCBP, STX5, TAF11, NCOA1, BANF1, MAU2, TBL1XR1
178	GO:0051010	microtubule plus-end binding	1.42121	10	0.005	0.00187035	0.00208819	STIM1, KNSTRN	NUMA1
179	GO:0004602	glutathione peroxidase activity	2.65293	9	0.005	0.00188005	0.00370507	GSTZ1	GPX1, GPX4, GSTM2, GSTP1, MGST3, GSTK1
180	GO:0005507	copper ion binding	1.42121	8	0.005	0.00210239	0.0481152	LOXL2, P2RX4, SNCA, COA6	CCS, PARK7, CUTC, COMMD1
181	GO:0003887	DNA-directed DNA polymerase activity	1.51596	5	0.005	0.0021151	0.0025922	POLE, POLE3	POLD1, POLI
182	GO:0008307	structural constituent of muscle	1.50481	7	0.01	0.0022038	0.0103739	MYL6, NEB, SMTN, TPM1, TPM4, SORBS2, NEXN	DAG1, MYBPC3
183	GO:0042910	xenobiotic transmembrane transporter activity	2.0303	10	0.005	0.00252234	0.0443345	ABCB1, SLC19A1	ABCC1, ABCC3, RALBP1
184	GO:1990825	sequence-specific mRNA binding	3.10083	3	0.005	0.00260554	0.00285576	TYMS	DHX9, ETF1, NOVA2, SSB, LARP6
185	GO:0044389	ubiquitin-like protein ligase binding	1.67202	2	0.005	0.0028006	0.00287061	JUN, HGS, TRIP4	STAT2, USP13
186	GO:0004860	protein kinase inhibitor activity	2.84243	7	0.005	0.00321873	0.0495768	CDKN1A, SNCA, YWHAB, SPRY4, SMCR8, DUSP19	CDKN1C, NCK1, TAOK3, MBIP, DUS2, PRKRIP1, PPP1R1B
187	GO:0051020	GTPase binding	1.59176	9	0.01	0.00343595	0.0388361	ENO1, FLNA, ULK1, STOML2, LAMTOR1	GNB1, RRAGC
188	GO:1990247	N6-methyladenosine-containing RNA binding	1.70546	2	0.005	0.00446225	0.0399529	YTHDC2	IGF2BP1, YTHDF1
189	GO:0031491	nucleosome binding	1.33761	5	0.01	0.00552488	0.011122		PARP1, RCC1, HP1BP3, DNTTIP1
190	GO:0070530	K63-linked polyubiquitin modification-dependent protein binding	1.77652	5	0.005	0.00562588	0.0489963	IKBKG, PARP10	PRPF8, ZBTB1, WDR81
191	GO:0016279	protein-lysine N-methyltransferase activity	1.31189	2	0.01	0.00620107	0.0274177	SETD7	EZH2, SETD2
192	GO:0030507	spectrin binding	2.84243	10	0.01	0.00648284	0.0307022	ADD2, ANK1, ANK2, ANK3, DYNC1I1, EPB41, GBP1, DCTN2, CAMSAP1	MYO10
193	GO:0000049	tRNA binding	2.15632	5	0.005	0.00725729	0.00861194	ALKBH1, PTCD1	SSB, FARS2, XPOT, MRPS27, IFIT5, SEPSECS, TRNT1, DARS2, EIF2A
194	GO:0030515	snoRNA binding	2.84243	10	0.005	0.00782396	0.0437831	NOP14	NUDT1, NOP56, NUDT5, NUFIP1, NOP58
195	GO:0008327	methyl-CpG binding	1.73017	5	0.005	0.00802504	0.0236593	MBD2, ZBTB21, ZBTB38	ERH, PRMT1, CXXC5, WDR77
196	GO:0000149	SNARE binding	1.89495	8	0.005	0.00829939	0.00933234	SNCA, VAMP2, VTI1B	SEC24D, GABARAPL2, SNAPIN
197	GO:0032183	SUMO binding	2.27394	5	0.01	0.00840156	0.0495632	PML, HERC2, HABP4	UBA2
198	GO:0000175	3'-5'-exoribonuclease activity	2.5266	7	0.005	0.00846539	0.0488652	REXO2, PNPT1, PDE12	CNOT8, PAN2, DIS3, EXOSC7, CNOT7
199	GO:0031994	insulin-like growth factor I binding	2.06722	6	0.005	0.00894698	0.0107784	IGF1R, IGFBP2	ITGA6, ITGB4
200	GO:0034713	type I transforming growth factor beta receptor binding	2.84243	5	0.01	0.0109727	0.0137185	FKBP1A, TGFB1, TGFBR2	ENG, TGFB3
201	GO:0030020	extracellular matrix structural constituent conferring tensile strength	4.54788	10	0.01	0.0117542	0.0140156	COL4A1, COL4A2	COL1A1, COL6A1, COL6A2, COL6A3, COL15A1, COL14A1
202	GO:0097110	scaffold protein binding	1.29655	5	0.01	0.0117596	0.0470265	MAP3K7, CIT, SHANK3	BRAF, CHUK, XRCC6, ITPR2, LRP4, PSAP, UBTF, PARK7, ATG4B, PHF6
203	GO:0044548	S100 protein binding	1.74919	8	0.005	0.0117637	0.0159364	ANXA2, S100A6, S100A11, EZR
204	GO:0018024	histone lysine N-methyltransferase activity	1.08283	1	0.005	0.0119598	0.0119598	SETD7	EZH2, TTLL12, SETD2
205	GO:0034237	protein kinase A regulatory subunit binding	1.51596	2	0.0075	0.0120808	0.0416822	EZR, PJA2, AKAP9	ARFGEF1
206	GO:0004222	metalloendopeptidase activity	0.997342	9	0.005	0.0121257	0.014443	BMP1, ADAM17, ADAM19, ADAM9, ADAMTS12	ADAM10, ACE, ECE1, IDE, NLN
207	GO:0008138	protein tyrosine/serine/threonine phosphatase activity	2.43636	1	0.005	0.0124257	0.0124257	DUSP3, MTMR3, PPM1F, DUSP23, DUSP19	DUSP7
208	GO:0043236	laminin binding	2.62378	3	0.005	0.0128013	0.024748	THBS1, ADAM9, PLEKHA2, AGRN	LGALS3, BCAM
209	GO:0050839	cell adhesion molecule binding	1.27909	7	0.005	0.0129287	0.0386564	CXADR, DSG2, FGB, ITGA4, ITGB2, MSN, PVR, VCAM1, EZR
210	GO:0005545	1-phosphatidylinositol binding	2.43636	9	0.005	0.0134175	0.0179946	SCARB1, EPB41, ZFYVE16, SCIN	SNX9, SESTD1
211	GO:0004521	endoribonuclease activity	2.06722	7	0.01	0.0138816	0.0164263	SMG6, SND1, NOB1, ZC3H12A	ERN1, AGO1, AGO2, CPSF3
212	GO:0004364	glutathione transferase activity	2.13182	9	0.005	0.0138931	0.0271083	GSTZ1, SH3BGRL3	GSTM2, GSTM3, GSTM5, GSTP1, MGST3, GSTO1, GSTK1
213	GO:0070410	co-SMAD binding	0.568485	1	0.005	0.0155649	0.0155649		TRIM33
214	GO:0005543	phospholipid binding	2.00023	10	0.005	0.0158193	0.0451419	JAG1, ANXA1, APOB, APOC3, BAD, F3, PAFAH2, SNCA, VAMP2, WNT5A, DYSF, EPDR1	ANXA5, GRK5, ARHGAP35, OPHN1, PSAP, PREX1, SYTL4
215	GO:0043325	phosphatidylinositol-3,4-bisphosphate binding	2.27394	10	0.01	0.0164441	0.0272809	GAB2, PHLDA3, PLEKHA2	AKT1, FCHSD2, KIF16B, PLEKHA1, MAPKAP1, SESTD1, COMMD1
216	GO:0030971	receptor tyrosine kinase binding	2.56735	6	0.005	0.0165525	0.0197942	DUSP3, GAS6, GRB14, PIK3R2, PTPN2, PTPN14, MAP3K7, HYAL2	LRP4, NCK1, PCNA, CPNE3, DOCK4, ELMO2
217	GO:0030544	Hsp70 protein binding	1.42121	10	0.01	0.0176417	0.0307696	DNAJB2, SNCA, STUB1	ERN1, PPID, RPS3, DNAJC2
218	GO:1990459	transferrin receptor binding	1.70546	10	0.005	0.0179174	0.0342804	IKBKG	CD81, CHUK
219	GO:0005044	scavenger receptor activity	1.67202	5	0.005	0.0183516	0.0238698	SCARB1, ACKR3	LRP1, SCARA3, COLEC12
220	GO:0000979	RNA polymerase II core promoter sequence-specific DNA binding	2.06722	4	0.005	0.0183768	0.0183768		GTF2A1, TAF1, TBP, TBPL1
221	GO:0005095	GTPase inhibitor activity	2.06722	4	0.005	0.0187954	0.0265152	GPS2, TNK2	GPS1, IPO5
222	GO:0010485	histone H4 acetyltransferase activity	2.27394	3	0.01	0.0188064	0.0321688	NAA50	EP300, KAT7, ING3
223	GO:0015485	cholesterol binding	1.32206	10	0.005	0.0194275	0.0262548	TSPO, OSBPL3, GRAMD1A, STARD3NL, OSBPL10	CAV1, CD81, NPC1, PMP2, PTCH1
224	GO:0048407	platelet-derived growth factor binding	4.13444	4	0.005	0.0194993	0.0498433	COL4A1	COL1A1, COL1A2, COL3A1, COL5A1, COL6A1, PDGFRA, PDGFRB
225	GO:0034450	ubiquitin-ubiquitin ligase activity	2.06722	2	0.005	0.0200125	0.0200125	AMFR, STUB1	PPIL2, PRPF19
226	GO:0005509	calcium ion binding	1.15852	2	0.005	0.02013	0.0476827	ANXA1, CDH2, GALNT3, IDS, LETM1, LOXL2, S100A6, SLC8A1, SNCB, SNCA, SPARC, STIM1, TGM2, TPD52, TPT1, DYSF, NOL3, TUBB4A, SYT11, SDF4, PLSCR3, MEX3B, SCIN, AGRN	BNIP2, BRAF, CALR, GJB2, GSN, LRP1, ENPP1, CLEC3B, SLC25A12, C2CD5, PDCD6, FKBP9, SLC25A24, TRPM4, ASPN, RCN3, ESYT2, SRR, CANT1
227	GO:0140678	molecular function inhibitor activity	2.18648	6	0.0075	0.0216951	0.026495	CDKN1A, PPP1R2, PKIA, PRKAR1B, PPP1R11, TIMP2, YAP1, RAD18	CDKN1C, NOLC1
228	GO:0004715	non-membrane spanning protein tyrosine kinase activity	0.609091	1	0.005	0.0221146	0.0221146	ABL2	JAK2, YES1
229	GO:0043014	alpha-tubulin binding	1.96029	1	0.005	0.0236314	0.0236314	SNCA, RACGAP1, TRIM36, DNAL1	BBS4, FNTA, SETD2, INO80, ARL8B, TRPV4
230	GO:0019894	kinesin binding	1.81915	3	0.005	0.0245773	0.0320505	TOR1A, SNCA, AP1AR, KLC2, FAM83D	NEFH, PRC1, KIFAP3
231	GO:0004722	protein serine/threonine phosphatase activity	1.89495	4	0.005	0.0247876	0.0277086	PPM1A, PPP1R3C, PPP3CA, PPM1D, MTMR3, PPM1F	PPP1CA, PPP1CB, PPP5C, UBLCP1, PPM1L
232	GO:0030296	protein tyrosine kinase activator activity	2.84243	8	0.0075	0.0249225	0.0371798	GAS6, PAK2, ABI1	EGFR, ERCC6, AFAP1L2
233	GO:0008266	poly(U) RNA binding	1.77652	1	0.005	0.0259052	0.0259052	PNPT1	HNRNPH1, SSB, IFIT5, DAZAP1
234	GO:0005324	long-chain fatty acid transporter activity	1.55041	2	0.005	0.0275094	0.0285588	SLC27A4	ABCD3, SLC27A1
235	GO:0043565	sequence-specific DNA binding	0.748737	7	0.005	0.0283205	0.0478723	ERF, GLI2, HES1, RFX5, TCF7L2, FOXJ3, ATF6, CALCOCO1, HMBOX1, ZGPAT	CENPB, BPTF, FOXC1, HDAC2, HSF1, RBPJ, SMAD4, MEOX2, TAF1, TBX2, NR2F1, NR2C2, USF1, LONP1, MAFF, CXXC5, FOXP2
236	GO:0004601	peroxidase activity	2.84243	1	0.005	0.0283998	0.0283998	HBB, PRDX1, PXDN, SESN2, TXNDC17	GPX7, PRDX5
237	GO:0030169	low-density lipoprotein particle binding	2.00642	2	0.005	0.0318261	0.0346402	SCARB1, LDLR, THBS1, PCSK9	PLTP, COLEC12
238	GO:0043021	ribonucleoprotein complex binding	1.62424	4	0.0075	0.0319068	0.0403216	SMG6, PRMT7	SRP54, PPIH, CBX5, PHF6
239	GO:0050700	CARD domain binding	2.18648	2	0.005	0.032252	0.0350916	BCL10, CARD8, MAVS	CASP1, CARD16
240	GO:0004697	protein kinase C activity	1.62424	1	0.005	0.0378651	0.0378651	PRKCZ	PRKCD, PRKCE, PRKD3
241	GO:0003777	microtubule motor activity	1.21818	4	0.005	0.0382966	0.0426327	DYNC1I1, KIFC3, KIF7
242	GO:0035591	signaling adaptor activity	1.57913	7	0.005	0.0393454	0.0494729	AXIN1, ABI1, MAVS, MPP7, DAB2IP
243	GO:0004721	phosphoprotein phosphatase activity	1.59176	3	0.005	0.0397605	0.045619	DLG1, SSH1, PPM1H, SSH2	PPP1CA, PPP2R5A, PPP5C
244	GO:0031435	mitogen-activated protein kinase kinase kinase binding	2.27394	1	0.005	0.0399529	0.0399529	STK38, DUSP19, DAB2IP	ROR2
245	GO:0048027	mRNA 5'-UTR binding	1.03361	1	0.005	0.0405777	0.0405777		RPS13, SHMT1, IGF2BP1, LARP6
246	GO:0015035	protein-disulfide reductase activity	2.13182	2	0.0075	0.0406445	0.0499266	GFER, PDIA3, P4HB, SCO2, TXNDC12	CCS
247	GO:0031369	translation initiation factor binding	1.70546	1	0.005	0.0436345	0.0436345	ZPR1, TRIM32	EIF2B4
248	GO:0070064	proline-rich region binding	1.74919	1	0.005	0.0463101	0.0463101	CCND1, CYLD, GIGYF2	ITSN1
249	GO:0000166	nucleotide binding	1.33761	1	0.005	0.0475195	0.0475195		APAF1, ORC4, ORC5, NUBP2
250	GO:0017025	TBP-class protein binding	2.34082	1	0.005	0.0475195	0.0475195	TAF13	AHR, GTF2A1, GTF2A2, TAF1, TAF11, DRAP1
251	GO:0070628	proteasome binding	1.70546	1	0.005	0.0475319	0.0475319	BAG6, PSMF1	USP13
252	GO:0016301	kinase activity	1.31189	1	0.005	0.0497903	0.0497903	IRAK1, CDKL5, FN3K	AKT1, EPHA4, NEK1, TAF1, DGKZ, PRKD3

## Sheet: pathfindR_KEGGterms
	ID	Term_Description	Fold_Enrichment	occurrence	support	lowest_p	highest_p	Up_regulated	Down_regulated
1	hsa03040	Spliceosome	2.22624	10	0.475	5.69817e-70	9.63801e-35	LSM3, LSM5, HSPA8	DDX39B, DHX8, DHX15, SNRPD1, SNRPD2, SNRPD3, SNRPA, SNRPC, TCERG1, FUS, SNRPA1, SNRPB2, SF3A3, SF3B3, SF3B4, SF3B6, PUF60, SMNDC1, CHERP, U2SURP, LSM4, LSM6, LSM8, PRPF4, PPIH, ZMAT2, PRPF38A, PRPF38B, EFTUD2, SNRNP200, PRPF8, SNRNP40, DDX23, PRPF19, PLRG1, CTNNBL1, XAB2, ISY1, PPIL1, PPIE, CCDC12, RBM22, BUD31, AQR, ACIN1, EIF4A3, THOC1, THOC2, THOC3, NCBP1, HNRNPA3, HNRNPA1, SRSF8
2	hsa03013	Nucleocytoplasmic transport	2.64925	10	0.41	3.61072e-43	4.01488e-21	NUP210, KPNA2, KPNA6, CASC3	GLE1, NUP88, RANBP2, UBE2I, SUMO3, SUMO2, NUP160, NUP85, NUP133, NUP43, NUP37, NUP62, NUP54, NUP205, NUP155, NUP93, TPR, NUP50, TNPO3, IPO5, IPO11, IPO13, SNUPN, XPO1, CSE1L, XPOT, XPO4, XPO6, NCBP1, EIF4A3, ACIN1, SAP18, RNPS1, UPF1, UPF2, UPF3B, DDX39B, SRRM1, THOC1, THOC2, THOC5, THOC6, THOC7, THOC3
3	hsa03010	Ribosome	1.70546	10	0.3325	9.63666e-43	1.52897e-23	MRPS11, MRPS14, MRPS16, RPS4Y1, RPS17, RPS27A, RPS28, FAU, MRPL4, MRPL14, MRPL18, MRPL24, MRPL34, RPL3L, RPL11, RSL24D1, RPLP1	MRPS6, RPS2, RPS3, RPS9, RPS13, RPS15, RPS15A, RPS23, RPS25, RPS27L, MRPL1, MRPL3, MRPL9, MRPL10, MRPL16, MRPL28, RPL9, RPL10A, RPL18, RPL22L1, RPL22, RPL23A, RPL27, RPL27A, RPL35, RPL36, RPL38, RPLP0
4	hsa03030	DNA replication	3.63199	10	0.3925	1.77365e-32	7.93817e-15	SSBP1, RNASEH1, POLE, POLE3	RPA1, PCNA, LIG1, PRIM1, POLD1, MCM2, MCM3, MCM4, MCM5, MCM6, MCM7, RPA2, RPA3, RFC1, RFC4, RFC2, RFC5, RFC3, RNASEH2A
5	hsa04120	Ubiquitin mediated proteolysis	2.12671	10	0.44	2.30616e-31	6.053e-21	RPS27A, UBE2B, UBE2D3, UBE2G1, UBE2L6, UBE2S, UBE3C, SMURF2, WWP1, WWP2, TRIP12, NEDD4L, HERC2, STUB1, PML, XIAP, MID1, TRIM32, TRIM37, SKP1, BTRC, FZR1, ANAPC16	SAE1, UBA2, UBA3, UBE2A, UBE2D2, UBE2E3, UBE2I, UBE2J1, UBE2J2, UBE2R2, HUWE1, HERC4, UBE4A, PPIL2, PRPF19, COP1, PIAS1, PIAS2, SYVN1, CUL1, KEAP1, DDB1, CUL5, CUL7, ANAPC2, ANAPC5, CDC16, CDC23, ANAPC10
6	hsa05020	Prion disease	1.66814	10	0.1975	7.70133e-26	1.84944e-13	NCAM1, NCAM2, BAX, EIF2AK3, PPP3CA, BAD, CASP9, CASP3, NDUFV3, NDUFA1, NDUFA2, NDUFA7, NDUFB1, NDUFB4, NDUFB7, NDUFB8, NDUFB11, UQCRH, UQCRB, COX5A, COX5B, COX6A1, PSMB6, PSMB4, PSMD9, HSPA8, PIK3R2, MAPK11, MAPK12, MAPK13, MAPK1, KIF5C, KLC1, KLC2, TUBA4A, TUBAL3, TUBB4A, TUBB8, TUBB2B, TUBB4B	PRKACB, CACNA1F, ITPR2, ITPR3, VDAC3, APAF1, NDUFV1, NDUFA3, NDUFA4, NDUFA6, NDUFA8, NDUFA10, NDUFB3, NDUFB9, UQCR10, UQCR11, COX7A2L, COX7C, PSMA4, PSMB7, PSMB3, PSMC5, PSMD1, PSMD3, PSMD13, C7, NOTCH1, CAV1, PIK3R1, PIK3R3, PRKCD, RAC1, MAPK14, MAPK8, CREB3L1, CSNK2B
7	hsa03420	Nucleotide excision repair	2.96601	10	0.2225	2.64949e-25	7.81387e-11	MNAT1, XPA, POLE, POLE3	DDB1, XPC, RAD23A, ERCC6, ERCC2, GTF2H1, GTF2H3, GTF2H4, RPA1, RPA2, RPA3, ERCC4, POLD1, PCNA, RFC1, RFC4, RFC2, RFC5, RFC3, LIG1
8	hsa03430	Mismatch repair	3.95468	10	0.295	1.02537e-24	3.14923e-14	SSBP1	MLH1, MSH6, MSH2, MSH3, RFC1, RFC4, RFC2, RFC5, RFC3, PCNA, RPA1, RPA2, RPA3, POLD1, LIG1
9	hsa03015	mRNA surveillance pathway	2.29813	10	0.3	1.07697e-23	7.11345e-14	CASC3, PAPOLG, CSTF2, CSTF2T, SMG7, SMG6, PPP2R1B, PELO	NCBP1, UPF3B, EIF4A3, SAP18, ACIN1, RNPS1, GLE1, DDX39B, SRRM1, FUS, TARDBP, NUDT21, CPSF7, PAPOLA, CPSF1, CPSF3, PPP1CA, PPP1CB, CSTF1, CSTF3, SYMPK, DAZAP1, MSI2, ETF1, GSPT2, UPF1, UPF2, PPP2R3B, PPP2R5C, PPP2R5A
10	hsa05208	Chemical carcinogenesis - reactive oxygen species	1.84962	10	0.195	2.29714e-23	5.93058e-10	NDUFV3, NDUFA1, NDUFA2, NDUFA7, NDUFB1, NDUFB4, NDUFB7, NDUFB8, NDUFB11, UQCRH, UQCRB, COX5A, COX5B, COX6A1, MET, ARAF, RAF1, MAPK1, MAP3K5, MAPK11, MAPK12, MAPK13, JUN, PIK3R2, BAD, IKBKG, PTPRJ, ABL2	AS3MT, GSTM3, MGST3, GSTM5, GSTM2, GSTO1, NDUFV1, NDUFA3, NDUFA4, NDUFA6, NDUFA8, NDUFA10, NDUFB3, NDUFB9, UQCR10, UQCR11, COX7A2L, COX7C, VDAC3, CYP1B1, NQO1, CBR1, AHR, EGFR, KRAS, BRAF, MAPK8, MAPK14, PIK3R1, PIK3R3, RAC1, AKT1, AKT2, CHUK, PRKCD, PRKD3, PLD1, PLD2, KEAP1, HMOX1
11	hsa00190	Oxidative phosphorylation	1.68618	10	0.065	3.60086e-23	1.69918e-09	NDUFV3, NDUFA1, NDUFA2, NDUFA7, NDUFB1, NDUFB4, NDUFB7, NDUFB8, NDUFB11, UQCRH, UQCRB, COX5A, COX5B, COX6A1, ATP6V1B2, ATP6V1E1, ATP6V1F, ATP6V1G1, ATP6V1G2, ATP6V1H, ATP6V0A1	NDUFV1, NDUFA3, NDUFA4, NDUFA6, NDUFA8, NDUFA10, NDUFB3, NDUFB9, UQCR10, UQCR11, COX7A2L, COX7C, ATP6V0A2, PPA2
12	hsa05171	Coronavirus disease - COVID-19	1.39018	10	0.295	4.84521e-22	3.59645e-17	ADAM17, NFKBIB, RPS4Y1, RPS17, RPS27A, RPS28, FAU, RPL3L, RPL11, RSL24D1, RPLP1, PIK3R2, MAPK1, MAPK11, MAPK12, MAPK13, IRAK1, MAP3K7, JUN, IKBKG, MAVS, C3, FGB	ACE, EGFR, RPS2, RPS3, RPS9, RPS13, RPS15, RPS15A, RPS23, RPS25, RPS27L, RPL9, RPL10A, RPL18, RPL22L1, RPL22, RPL23A, RPL27, RPL27A, RPL35, RPL36, RPL38, RPLP0, PIK3R1, PIK3R3, MAPK14, IRAK4, MAPK8, CHUK, CASP1, STAT2, IRF9, C7
13	hsa05415	Diabetic cardiomyopathy	1.83479	10	0.1075	3.0208e-21	2.15977e-08	MAPK11, MAPK12, MAPK13, TGFB1, TGFB2, PRKCZ, IRS1, PIK3R2, TBC1D4, MPC1, NDUFV3, NDUFA1, NDUFA2, NDUFA7, NDUFB1, NDUFB4, NDUFB7, NDUFB8, NDUFB11, UQCRH, UQCRB, COX5A, COX5B, COX6A1, GAPDH, TGFBR2, PLCB3	GFPT2, RAC1, MAPK14, MAPK8, COL1A1, COL1A2, COL3A1, TGFB3, PDK2, PRKCD, PPP1CA, PPP1CB, PIK3R1, PIK3R3, AKT1, AKT2, MPC2, NDUFV1, NDUFA3, NDUFA4, NDUFA6, NDUFA8, NDUFA10, NDUFB3, NDUFB9, UQCR10, UQCR11, COX7A2L, COX7C, VDAC3, PARP1, G6PD, GSR, ACE
14	hsa04010	MAPK signaling pathway	1.34795	10	0.19	3.34795e-21	7.6096e-17	CACNA2D1, PPP3CA, RASGRF2, FGF2, IGF1R, KIT, MET, EPHA2, ARAF, RAF1, MAPK1, MKNK2, TGFB1, TGFB2, TGFBR2, RAC3, CASP3, IRAK1, MAP4K3, PAK2, STK4, MAP3K2, MAP3K5, MAP3K7, MAP2K3, FLNA, FLNC, FLNB, MAPK11, MAPK12, MAPK13, JUN, HSPB1, PPM1A, DUSP3, HSPA8, IKBKG, NFKB2, RELB	CACNA1F, PRKACB, GNA12, RAP1B, EGFR, FGFR1, PDGFRA, PDGFRB, KRAS, RRAS2, BRAF, RPS6KA3, TGFB3, RAC1, TRAF2, IRAK4, TAB1, STK3, MAP3K4, TAOK2, TAOK3, MAP2K6, ARRB1, MAPK8, MAPK14, AKT1, AKT2, DUSP7, PPP5C, CHUK
15	hsa04110	Cell cycle	2.14861	10	0.525	3.45584e-21	3.39773e-17	CCND1, CCND2, CCND3, CDK6, TGFB1, TGFB2, CDKN2A, CDKN2B, CDKN1A, SKP1, YWHAB, YWHAG, ANAPC16, FZR1, SFN	HDAC2, E2F4, TGFB3, SMAD4, ZBTB17, CDKN1C, CDK2, CUL1, ANAPC2, ANAPC5, CDC16, CDC23, ANAPC10, SMC1A, SMC3, STAG2, STAG1, RAD21, MAD2L1, ATM, CHEK2, CREBBP, EP300, PRKDC, PCNA, ORC4, ORC5, MCM2, MCM3, MCM4, MCM5, MCM6, MCM7
16	hsa05203	Viral carcinogenesis	2.23949	10	0.525	1.3239e-20	1.84566e-16	MAPK1, YWHAB, YWHAG, CASP3, PIK3R2, NFKB2, CDKN1A, BAX, GTF2E1, SND1, CCND1, CCND2, CCND3, CDK6, TRAF1, TRAF5, DLG1, SCRIB, PXN, BAK1, JUN, HDAC7, HDAC9, PKM, DNAJA3, KAT2B, IKBKG, SCIN, ACTN1, CDKN2A, CDKN2B, BAD, C3, HLA-A, HLA-B, HLA-C, HLA-E	KRAS, CREB3L1, DDB1, PIK3R1, PIK3R3, CDK2, VDAC3, SP100, PRKACB, TBPL1, TBP, USP7, RBPJ, GTF2H1, GTF2H3, GTF2H4, CREBBP, EP300, TRAF2, CHD4, HDAC2, HDAC5, IRF9, GTF2A1, GTF2A2, RAC1, GSN, VAC14
17	hsa04932	Non-alcoholic fatty liver disease	1.84573	10	0.1075	1.71951e-20	5.52681e-09	IRS1, PIK3R2, GSK3A, MAPK11, MAPK12, MAPK13, MAP3K5, JUN, TGFB1, EIF2AK3, BAX, BID, CASP3, NDUFV3, NDUFA1, NDUFA2, NDUFA7, NDUFB1, NDUFB4, NDUFB7, NDUFB8, NDUFB11, UQCRH, UQCRB, COX5A, COX5B, COX6A1	PIK3R1, PIK3R3, AKT1, AKT2, PRKAG1, MAPK14, RAC1, MAPK8, ERN1, TRAF2, BCL2L11, NDUFV1, NDUFA3, NDUFA4, NDUFA6, NDUFA8, NDUFA10, NDUFB3, NDUFB9, UQCR10, UQCR11, COX7A2L, COX7C
18	hsa05012	Parkinson disease	1.68272	10	0.18	6.33127e-20	4.27022e-08	RPS27A, UBE2L6, UBE2G1, SNCA, PSMB6, PSMB4, PSMD9, UCHL1, ATF6, EIF2AK3, NDUFV3, NDUFA1, NDUFA2, NDUFA7, NDUFB1, NDUFB4, NDUFB7, NDUFB8, NDUFB11, UQCRH, UQCRB, COX5A, COX5B, COX6A1, CASP9, CASP3, BCL2L1, BAX, KIF5C, KLC1, KLC2, TUBA4A, TUBAL3, TUBB4A, TUBB8, TUBB2B, TUBB4B, MAP3K5	GNAI3, GNAI2, ADCY5, PRKACB, UBE2J2, UBE2J1, PSMA4, PSMB7, PSMB3, PSMC5, PSMD1, PSMD3, PSMD13, ITPR2, ITPR3, ERN1, SLC39A7, SLC39A11, NDUFV1, NDUFA3, NDUFA4, NDUFA6, NDUFA8, NDUFA10, NDUFB3, NDUFB9, UQCR10, UQCR11, COX7A2L, COX7C, HTRA2, VDAC3, APAF1, PARK7, MAPK8, KEAP1
19	hsa04714	Thermogenesis	1.48071	10	0.055	6.97871e-20	1.97939e-07	MAP3K5, MAP2K3, MAPK11, MAPK12, MAPK13, FRS2, AKT1S1, NDUFV3, NDUFA1, NDUFA2, NDUFA7, NDUFB1, NDUFB4, NDUFB7, NDUFB8, NDUFB11, NDUFAF5, UQCRH, UQCRB, COX5A, COX5B, COX6A1, COX14, COX19, COX20, COA6, CPT1C	ADCY5, PRKACB, CREB3L1, KDM1A, KDM3B, SMARCD1, ACTL6A, ARID1A, DPF3, MAPK14, LIPE, MGLL, PRKAG1, FGFR1, KRAS, RPS6KA3, ACSL3, NDUFV1, NDUFA3, NDUFA4, NDUFA6, NDUFA8, NDUFA10, NDUFB3, NDUFB9, UQCR10, UQCR11, COX7A2L, COX7C
20	hsa04144	Endocytosis	2.06722	10	0.24	1.06224e-18	1.56404e-13	CLTA, CLTB, TGFBR2, ZFYVE16, PML, IGF1R, SH3GLB1, SH3GLB2, EPN2, EPS15L1, NEDD4L, SMURF2, WWP1, LDLR, DAB2, GRK6, ACTR2, ACTR3B, ARPC1B, ARPC3, WIPF2, HSPA8, CAPZA1, SNX12, SNX3, STAMBP, HGS, MVB12B, VPS37A, VPS37C, CHMP4B, CHMP2B, CHMP7, VTA1, SNX6, HLA-A, HLA-B, HLA-C, HLA-E, RAB5A, RAB5B, RAB5C, RUFY2, RAB11FIP2, RAB11FIP1, RAB11FIP5, ZFYVE27, KIF5C, PARD6B, PRKCZ, SMAP2, GIT2, ASAP3, AGAP3, A…	PIP5K1C, PLD1, PLD2, DNM1, AP2B1, EHD2, EGFR, PDGFRA, SH3KBP1, BIN1, EPS15, GRK5, ARRB1, VPS26B, VPS26A, CHMP2A, SPG21, SNX5, CAV1, EHD3, RAB4A, VPS45, RAB31, RAB35, ASAP1, ASAP2, IQSEC2, IQSEC1, ARFGEF1, ARF3, ARF5
21	hsa05160	Hepatitis C	1.5977	10	0.2775	1.3295e-17	4.35842e-12	LDLR, SCARB1, CLDN6, OCLN, MAVS, TICAM1, IKBKG, EIF2AK1, EIF2AK3, PPP2R1B, RAF1, ARAF, YWHAB, YWHAG, MAPK1, PIK3R2, BAD, CDKN1A, CDK6, CASP3, BID, BAX, BAK1, CASP9, CCND1	CD81, CLDN11, RIPK1, CHUK, STAT2, IRF9, PIAS1, EGFR, KRAS, BRAF, PIK3R1, PIK3R3, AKT1, AKT2, CTNNB1, CDK2, TRAF2, APAF1
22	hsa03050	Proteasome	1.64229	10	0.08	1.37302e-17	1.59593e-09	PSMD9, PSMB6, PSMB4, PSMB9, PSMB10, PSMF1	PSMD3, PSMD13, PSMD1, PSMC5, PSMA4, PSMB7, PSMB3
23	hsa04068	FoxO signaling pathway	1.77652	10	0.3125	1.47228e-17	2.26361e-17	TGFB1, TGFB2, TGFBR2, SETD7, STK4, IGF1R, IRS1, PIK3R2, RAF1, ARAF, MAPK1, MAPK11, MAPK12, MAPK13, CCND1, CCND2, CDKN2B, CDKN1A	TGFB3, SMAD4, PRKAG1, CREBBP, EP300, USP7, MAPK8, PIK3R1, PIK3R3, CHUK, AKT1, AKT2, EGFR, KRAS, BRAF, MAPK14, CDK2, PRMT1, BCL2L11, GABARAPL2, ATM, PCK2
24	hsa05212	Pancreatic cancer	2.61802	10	0.305	1.56992e-17	2.26839e-17	PIK3R2, RAC3, IKBKG, BAD, BCL2L1, CASP9, ARAF, RAF1, MAPK1, RALB, CDKN2A, CDK6, CCND1, CDKN1A, BAX, BAK1, TGFB1, TGFB2, TGFBR2	KRAS, PIK3R1, PIK3R3, RAC1, AKT1, AKT2, CHUK, BRAF, MAPK8, RALGDS, RALBP1, PLD1, PLD2, EGFR, TGFB3, SMAD4
25	hsa04064	NF-kappa B signaling pathway	1.37982	10	0.0925	2.20531e-17	0.000186861	BCL10, MALT1, IRAK1, TRAF5, CYLD, TICAM1, MAP3K7, IKBKG, XIAP, BCL2L1, TRAF1, NFKB2, VCAM1, PLAU, RELB, ICAM1	IRAK4, RIPK1, TRAF2, TAB1, CHUK, PARP1, UBE2I, ATM, CSNK2B
26	hsa03020	RNA polymerase	2.75073	10	0.0425	2.46962e-17	4.37182e-14	POLR1C, POLR3D, POLR3E, POLR3F, POLR3G, CRCP, POLR3K, POLR2F, POLR2K	POLR2B, POLR2J, POLR2G, POLR2E, POLR2H, POLR2L
27	hsa05161	Hepatitis B	1.77652	10	0.2725	3.42764e-17	4.92548e-14	TGFB1, TGFB2, TGFBR2, CDKN1A, YWHAB, PIK3R2, IKBKG, BAD, BID, BAX, CASP9, CASP3, JUN, ARAF, RAF1, MAPK1, IRAK1, MAP3K7, MAP2K3, MAPK11, MAPK12, MAPK13, TICAM1, MAVS	TGFB3, MAPK8, CREBBP, EP300, DDB1, PIK3R1, PIK3R3, AKT1, AKT2, CHUK, APAF1, CDK2, NFATC4, JAK2, STAT2, STAT6, VDAC3, KRAS, SMAD4, CREB3L1, PCNA, BRAF, IRAK4, TAB1, MAP2K6, MAPK14
28	hsa04810	Regulation of actin cytoskeleton	1.74335	10	0.23	6.14814e-17	1.33803e-15	FGF2, ITGA2, ITGA3, ITGA4, ITGA7, ITGA11, ITGB2, BCAR1, PIK3R2, ARAF, RAF1, MAPK1, RAC3, PAK2, MYLK, PPP1R12A, PPP1R12B, PPP1R12C, MYL12B, MYH14, PIKFYVE, LIMK1, DIAPH3, ENAH, BRK1, ACTR2, ACTR3B, ARPC1B, ARPC3, PXN, EZR, MSN, SSH1, SSH2, SCIN, ACTN1	LPAR1, EGFR, FGFR1, PDGFRA, PDGFRB, ITGA1, ITGA5, ITGA6, ITGB4, C7, GNA12, GNA13, DOCK1, KRAS, RRAS2, PIK3R1, PIK3R3, BRAF, AKT1, AKT2, RGCC, ARHGAP35, RAC1, ROCK2, PPP1CA, PPP1CB, PIP5K1C, PIP4K2B, CYFIP1, NCKAP1, PFN2, IQGAP3, GSN
29	hsa04141	Protein processing in endoplasmic reticulum	1.89495	10	0.23	6.33655e-17	3.90326e-14	SEC61G, CKAP4, SIL1, PDIA3, LMAN1, EDEM1, EDEM2, P4HB, SSR2, SSR3, UBXN1, UBXN8, HSPA8, DNAJB2, HSPA4L, YOD1, EIF2AK1, EIF2AK3, ATF6, MAP3K5, BAX, BAK1, UBE2G1, RNF5, AMFR, STUB1, UBE2D3, SKP1	SEC61A1, SEC62, RPN2, DAD1, DDOST, STT3A, STT3B, CALR, MAN1A2, MAN1A1, SEC31A, SEC24B, SEC24D, SSR1, SSR4, DERL2, RAD23A, ERN1, TRAF2, MAPK8, UBE2J1, UBE2J2, SYVN1, SEL1L, UBE2D2, CUL1
30	hsa05169	Epstein-Barr virus infection	1.79073	10	0.285	8.06548e-17	1.88653e-12	IRAK1, MAP3K7, IKBKG, MAVS, BID, BAX, BAK1, CASP9, CASP3, TAP1, TAPBP, PDIA3, HLA-A, HLA-B, HLA-C, HLA-E, B2M, HES1, CDKN1A, TRAF5, PIK3R2, RELB, NFKB2, NFKBIB, NFKBIE, MAP2K3, MAPK11, MAPK12, MAPK13, JUN, CD58, ICAM1, CCND1, CCND2, CCND3, CDK6	IRAK4, TAB1, CHUK, STAT2, IRF9, BCL2L11, APAF1, PSMC5, PSMD1, PSMD3, PSMD13, CALR, SIN3A, HDAC2, RBPJ, USP7, PIK3R1, PIK3R3, AKT1, AKT2, MAPK8, TRAF2, RIPK1, MAP2K6, MAPK14, RAC1, CDK2
31	hsa05218	Melanoma	1.89495	10	0.1875	8.57173e-17	3.46651e-13	FGF2, MET, IGF1R, ARAF, RAF1, MAPK1, CCND1, PIK3R2, BAD, CDKN2A, CDKN1A, CDK6, BAX, BAK1	FGFR1, PDGFRA, PDGFRB, EGFR, KRAS, BRAF, PIK3R1, PIK3R3, AKT1, AKT2
32	hsa04510	Focal adhesion	2.04886	10	0.295	1.57923e-16	2.2206e-11	COL4A2, COL4A1, LAMA5, LAMC2, THBS1, THBS2, THBS3, TNC, ITGA2, ITGA3, ITGA4, ITGA7, ITGA11, IGF1R, MET, ARHGAP5, MYL12B, PPP1R12A, PPP1R12B, PPP1R12C, MYLK, ACTN1, FLNA, FLNC, FLNB, PXN, ZYX, VASP, PIK3R2, RAC3, PAK2, BCAR1, JUN, SHC3, RAF1, MAPK1, CCND1, CCND2, CCND3, XIAP, BAD	COL1A1, COL1A2, COL6A1, COL6A2, COL6A3, LAMA2, LAMA4, ITGA1, ITGA5, ITGA6, ITGB4, PDGFRA, PDGFRB, EGFR, ARHGAP35, ROCK2, PPP1CA, PPP1CB, PIP5K1C, AKT1, AKT2, CTNNB1, PIK3R1, PIK3R3, RAC1, DOCK1, RAP1B, MAPK8, BRAF, CAV1
33	hsa05215	Prostate cancer	1.81681	10	0.3275	5.09498e-16	1.92237e-15	PLAU, PLAT, IGF1R, PIK3R2, CASP9, BAD, CDKN1A, TCF7L2, CCND1, IKBKG, ARAF, RAF1, MAPK1	GSTP1, CDK2, PDGFRA, PDGFRB, FGFR1, EGFR, PIK3R1, PIK3R3, AKT1, AKT2, CREB3L1, CTNNB1, CREBBP, EP300, TCF7L1, CHUK, KRAS, BRAF
34	hsa05220	Chronic myeloid leukemia	2.39362	10	0.275	5.8103e-16	8.20127e-16	BCR, PIK3R2, BAD, BCL2L1, IKBKG, GAB2, RAF1, ARAF, MAPK1, SHC3, CDKN2A, CDKN1A, CCND1, CDK6, BAX, BAK1, TGFB1, TGFB2, TGFBR2, RUNX1	PIK3R1, PIK3R3, AKT1, AKT2, CHUK, KRAS, BRAF, TGFB3, SMAD4, CTBP1, CTBP2, HDAC2
35	hsa05211	Renal cell carcinoma	2.18648	10	0.215	5.35651e-15	2.36294e-12	EGLN1, TGFB1, TGFB2, MET, PIK3R2, BAD, ARAF, RAF1, MAPK1, JUN, PAK2, TFE3, CDKN1A	CREBBP, EP300, TGFB3, GAB1, PIK3R1, PIK3R3, AKT1, AKT2, RAP1B, KRAS, BRAF, RAC1
36	hsa05205	Proteoglycans in cancer	1.96029	10	0.3725	9.35432e-15	3.73863e-11	CTTN, HCLS1, RAF1, ARAF, MAPK1, CCND1, FLNA, FLNC, FLNB, ANK1, ANK2, ANK3, PIK3R2, PPP1R12A, PPP1R12B, PPP1R12C, IGF1R, EIF4B, CDKN1A, CASP3, TGFB1, MET, THBS1, TGFB2, HPSE, PLAU, ITGA2, FZD6, EZR, MSN, SDC4, FGF2, FRS2, PXN, WNT5A, WNT5B, MAPK11, MAPK12, MAPK13	KRAS, RRAS2, BRAF, RAC1, ROCK2, GAB1, PIK3R1, PIK3R3, AKT1, AKT2, PPP1CA, PPP1CB, ITPR2, ITPR3, TWIST1, DCN, EGFR, CAV1, CD63, PDCD4, CTNNB1, TIMP3, LUM, COL1A1, COL1A2, FZD2, ITGA5, FGFR1, PTCH1, PRKACB, MAPK14
37	hsa05132	Salmonella infection	1.97934	10	0.4525	1.75694e-14	1.09172e-10	RAB5A, RAB5B, RAB5C, DYNC1I1, DYNC1LI2, DCTN2, TUBA4A, TUBAL3, TUBB4A, TUBB8, TUBB2B, TUBB4B, KIF5C, KLC1, KLC2, M6PR, FLNA, FLNC, FLNB, EXOC5, ANXA2, MYL12B, ABI1, BRK1, WASF3, ACTR2, ACTR3B, ARPC1B, ARPC3, CYTH1, IRAK1, MAP3K7, IKBKG, RAF1, MAPK1, MAP2K3, MAPK11, MAPK12, MAPK13, JUN, TCF7L2, SKP1, GAPDH, TNFRSF10A, BAX, BAK1, CASP3, IL18	VPS39, DYNC2H1, DYNC2LI1, DYNLL1, DYNLL2, DYNLT1, DCTN5, ARL8B, PFN2, RHOJ, RHOG, ELMO2, ROCK2, RAC1, NCKAP1, CYFIP1, MYO6, PIK3C2B, SNX18, SNX33, SNX9, IRAK4, TAB1, CHUK, CSE1L, RPS3, MAP2K6, MAPK14, MAPK8, CTNNB1, TCF7L1, TRAF2, RIPK1, RHOB, AKT1, AKT2, PYCARD, CASP1
38	hsa05131	Shigellosis	1.99101	10	0.255	2.40044e-14	3.81281e-13	BCAR1, CTTN, HCLS1, PXN, ACTR2, ACTR3B, ARPC1B, ARPC3, MYL12B, ACTN1, PIK3R2, CYTH1, GSK3A, PLCB3, PLCD1, CAST, BCL2L1, HK3, HK2, HKDC1, BAX, IL18, TRAF5, MAP3K7, IKBKG, NFKBIB, MALT1, BCL10, JUN, UBE2V2, RNF31, SHARPIN, TNIP1, UBE2D3, SKP1, BTRC, MAPK1, MAPK11, MAPK12, MAPK13, AKT1S1, MAP1LC3B2, C3, RPS27A	ITGA5, ELMO2, DOCK1, RAC1, ROCK2, PFN2, EGFR, PIK3R1, PIK3R3, AKT1, AKT2, PLCD4, ITPR2, ITPR3, CAPNS1, ATM, PPID, TRAF2, RIPK1, TAB1, CHUK, PRKCD, PRKCE, MAPK8, UBE2D2, CUL1, MAPK14, RRAGC, WIPI2, GLMN, PYCARD, CASP1
39	hsa04914	Progesterone-mediated oocyte maturation	1.83573	10	0.15	2.80171e-14	1.68622e-07	PIK3R2, MAPK11, MAPK12, MAPK13, CPEB4, MAPK1, IGF1R, ARAF, RAF1, FZR1, ANAPC16	PIK3R1, PIK3R3, MAPK8, MAPK14, GNAI3, GNAI2, ADCY5, PRKACB, CDK2, RPS6KA3, AKT1, AKT2, KRAS, BRAF, MAD2L1, ANAPC2, ANAPC5, CDC16, CDC23, ANAPC10
40	hsa04520	Adherens junction	1.89495	10	0.235	2.93176e-14	6.8392e-13	RAC3, WASF3, LMO7, ACTN1, PTPRM, PTPRJ, TCF7L2, IGF1R, MET, MAPK1, TGFBR2, MAP3K7	RAC1, CTNNB1, CSNK2B, TCF7L1, EGFR, FGFR1, YES1, SMAD4, CREBBP, EP300
41	hsa04666	Fc gamma R-mediated phagocytosis	1.93527	10	0.08	4.41411e-14	3.53739e-06	PIK3R2, RAF1, MAPK1, SPHK2, SCIN, VASP, ACTR2, ACTR3B, ARPC1B, ARPC3, WASF3, LIMK1, ASAP3, GAB2	PIK3R1, PIK3R3, AKT1, AKT2, PRKCD, PRKCE, MARCKS, PLD1, PLD2, SPHK1, GSN, RAC1, PIP5K1C, DOCK1, ASAP1, ASAP2, BIN1, MYO10
42	hsa05162	Measles	1.53532	10	0.115	4.53102e-14	4.55181e-08	MSN, MAVS, IKBKG, NFKBIB, IRAK1, MAP3K7, JUN, EIF2AK1, EIF2AK3, HSPA8, BBC3, BID, BAX, BAK1, BCL2L1, BAD, CASP9, CASP3, CCND1, CCND2, CCND3, CDK6, PIK3R2	CD46, CHUK, IRAK4, CSNK2B, MAPK8, STAT2, IRF9, EIF3H, APAF1, CDK2, PIK3R1, PIK3R3, AKT1, AKT2
43	hsa05100	Bacterial invasion of epithelial cells	2.14212	10	0.13	5.5957e-14	1.85482e-12	MET, PIK3R2, ACTR2, ACTR3B, ARPC1B, ARPC3, SHC3, CD2AP, CLTA, CLTB, CTTN, HCLS1, BCAR1, PXN	CTNNB1, ARHGAP10, GAB1, PIK3R1, PIK3R3, DOCK1, RAC1, DNM1, CAV1, ITGA5, RHOG, ELMO2
44	hsa04014	Ras signaling pathway	1.31571	10	0.1	5.87827e-14	2.53103e-11	FGF2, IGF1R, KIT, MET, EPHA2, GAB2, SHC3, RASGRF2, STK4, RAC3, PAK2, PIK3R2, IKBKG, BAD, BCL2L1, RALGAPA1, RALGAPB, RALB, RAF1, MAPK1, BRAP, KSR1, ABL2, RAB5A, RAB5B, RAB5C	EGFR, FGFR1, PDGFRA, PDGFRB, GAB1, GNB1, GNB4, GNG7, GNG10, GNG11, PRKACB, KRAS, RRAS2, RASA3, RASA4, RAC1, PIK3R1, PIK3R3, AKT1, AKT2, CHUK, RALGDS, PLD1, PLD2, MAPK8, RALBP1, RAP1B
45	hsa05167	Kaposi sarcoma-associated herpesvirus infection	1.67029	10	0.1925	6.542e-14	9.94493e-14	C3, TICAM1, MAPK11, MAPK12, MAPK13, BID, BAX, BAK1, CASP9, CASP3, IKBKG, CDKN1A, CDK6, HLA-A, HLA-B, HLA-C, HLA-E, ICAM1, MICB, MICA, RPS27A, MAP1LC3B2, RAF1, MAPK1, JUN, PIK3R2, PPP3CA, FGF2, TCF7L2, CCND1	CREBBP, EP300, STAT2, IRF9, MAPK14, MAP2K6, TRAF2, CHUK, GNB1, GNB4, GNG7, GNG10, GNG11, KRAS, PIK3R1, PIK3R3, AKT1, AKT2, PREX1, RAC1, MAPK8, ITPR2, ITPR3, NFATC4, JAK2, CTNNB1, TCF7L1
46	hsa05230	Central carbon metabolism in cancer	2.22451	10	0.22	1.02412e-13	1.11638e-09	PKM, SCO2, SLC16A3, KIT, MET, RAF1, MAPK1, HK3, HK2, HKDC1, PFKP, PGAM1, PIK3R2, SLC7A5	SLC1A5, EGFR, PDGFRA, PDGFRB, FGFR1, KRAS, G6PD, PFKM, IDH2, PIK3R1, PIK3R3, AKT1, AKT2
47	hsa05225	Hepatocellular carcinoma	1.96263	10	0.2975	1.07887e-13	2.2789e-11	IGF1R, SHC3, ARAF, RAF1, MAPK1, PIK3R2, BAD, BCL2L1, CDKN1A, BAX, BAK1, CDKN2A, CDK6, CCND1, TGFB1, TGFB2, TGFBR2, WNT5A, WNT5B, FZD6, LRP6, AXIN1, CSNK1A1, TCF7L2, TXNRD3, TXNRD2, MET	EGFR, KRAS, BRAF, PIK3R1, PIK3R3, AKT1, AKT2, TGFB3, SMAD4, FZD2, DVL2, CTNNB1, TCF7L1, KEAP1, HMOX1, NQO1, GSTM3, MGST3, GSTM5, GSTM2, GSTO1, GSTP1, GAB1, ACTL6A, SMARCD1, PHF10, DPF3, ARID1A, ARID2, PBRM1, BRD7
48	hsa04919	Thyroid hormone signaling pathway	1.64438	10	0.2075	1.37931e-13	2.9513e-08	RAF1, MAPK1, KAT2B, CCND1, PLCB3, PLCD1, PIK3R2, TBC1D4, PFKFB2, BAD, CASP9, PFKP	PRKACB, KRAS, SIN3A, HDAC2, NCOA1, CREBBP, EP300, MED12, MED13, MED14, MED16, MED1, CTNNB1, NOTCH1, PLCD4, ATP1A2, ATP1B1, ATP1B3, PIK3R1, PIK3R3, AKT1, AKT2, PFKM
49	hsa05210	Colorectal cancer	2.57801	10	0.3275	1.41269e-13	1.94492e-13	AXIN1, TCF7L2, CCND1, PIK3R2, BAD, CASP9, ARAF, RAF1, MAPK1, JUN, RALB, RAC3, CASP3, TGFB1, TGFB2, TGFBR2, BAX, BBC3, CDKN1A, BAK1	CTNNB1, TCF7L1, KRAS, PIK3R1, PIK3R3, AKT1, AKT2, BRAF, RALGDS, RAC1, MAPK8, TGFB3, SMAD4, MLH1, MSH2, MSH3, MSH6, BCL2L11, EGFR
50	hsa05166	Human T-cell leukemia virus 1 infection	1.63888	10	0.2425	1.45766e-13	2.16226e-09	CCND2, ITGB2, ICAM1, MAPK1, PPP3CA, HLA-A, HLA-B, HLA-C, HLA-E, B2M, TSPO, ANAPC16, CDKN2B, CDKN2A, CCND1, CCND3, CDKN1A, PIK3R2, DLG1, JUN, IKBKG, GPS2, RELB, NFKB2, BCL2L1, XIAP, TGFB1, TGFB2, TGFBR2, CRTC1, KAT2B, BAX	KRAS, RANBP3, XPO1, CALR, NFATC4, VDAC3, VAC14, MAD2L1, ANAPC2, ANAPC5, CDC16, CDC23, ANAPC10, CDK2, ATM, CHEK2, PIK3R1, PIK3R3, AKT1, AKT2, MAPK8, CHUK, TGFB3, SMAD4, ADCY5, PRKACB, NFYB, TBPL1, TBP, CREB3L1, CREBBP, EP300
51	hsa05219	Bladder cancer	1.66386	10	0.1475	1.5023e-13	1.67259e-06	ARAF, RAF1, MAPK1, DAPK1, DAPK3, CDKN2A, CDKN1A, CCND1, THBS1	KRAS, BRAF, EGFR
52	hsa05223	Non-small cell lung cancer	1.81599	10	0.1625	1.68065e-13	2.82684e-10	FHIT, CDKN2A, CDK6, CCND1, STK4, PIK3R2, BAD, CASP9, MET, ARAF, RAF1, MAPK1, CDKN1A, BAX, BAK1, KIF5C	KRAS, PIK3R1, PIK3R3, AKT1, AKT2, EGFR, BRAF
53	hsa04350	TGF-beta signaling pathway	1.4993	10	0.0225	1.93568e-13	0.0169365	GREM1, THBS1, TGFB1, TGFB2, TGFBR2, SMAD9, SMURF2, ZFYVE16, CDKN2B, SKP1, MAPK1, PPP2R1B	DCN, TGFB3, NEO1, ACVR1, BMPR2, SMAD4, ID1, E2F4, CREBBP, EP300, TGIF1, CUL1
54	hsa04621	NOD-like receptor signaling pathway	1.48581	10	0.05	2.49093e-13	1.00922e-07	IKBKG, NFKBIB, IL18, MAP3K7, MAPK1, MAPK11, MAPK12, MAPK13, JUN, MAP1LC3B2, SHARPIN, RNF31, XIAP, CARD6, TRIP6, TRAF5, MAVS, NLRX1, BCL2L1, TRPV2, PLCB3, CARD8, GBP1, TICAM1	CHUK, TAB1, MAPK8, MAPK14, GABARAPL2, TRAF2, ANTXR2, PYCARD, CASP1, CTSB, ITPR2, ITPR3, VDAC3, RIPK1, DNM1L, TXNIP, CARD16, PRKCD, IFI16, STAT2, IRF9, IRAK4
55	hsa05214	Glioma	1.59176	10	0.15	2.95423e-13	4.70236e-10	IGF1R, SHC3, ARAF, RAF1, MAPK1, PIK3R2, CDKN2A, CDKN1A, CCND1, CDK6, BAX, BAK1	EGFR, PDGFRA, PDGFRB, KRAS, BRAF, PIK3R1, PIK3R3, AKT1, AKT2
56	hsa04218	Cellular senescence	1.82207	10	0.2175	2.97636e-13	4.34331e-13	TGFB1, TGFB2, TGFBR2, CDKN2B, CDK6, CCND1, CCND2, CCND3, PIK3R2, CDKN1A, HLA-A, HLA-B, HLA-C, HLA-E, CDKN2A, BTRC, RAF1, MAPK1, MAP2K3, MAPK11, MAPK12, MAPK13, TRAF3IP2, SERPINE1, ZFP36L1, ZFP36L2, PPP3CA	TGFB3, E2F4, PIK3R1, PIK3R3, CDK2, KRAS, RRAS2, AKT1, AKT2, LIN9, PPP1CA, PPP1CB, MAP2K6, MAPK14, ATM, CHEK2, RAD1, TRPV4, NFATC4, ITPR2, ITPR3, PPID, VDAC3
57	hsa05417	Lipid and atherosclerosis	1.40793	10	0.11	5.45291e-13	1.02628e-10	APOB, LDLR, PIK3R2, BAX, BAD, BCL2L1, JUN, ICAM1, MAP2K3, MAPK11, MAPK12, MAPK13, MAPK1, VCAM1, HSPD1, HSPA8, IRAK1, MAP3K7, IKBKG, TICAM1, MIB1, IL18, ATF6, EIF2AK3, MAP3K5, ABCA1, VLDLR, PLCB3, PPP3CA, TNFRSF10A, BID, CASP9, CASP3	ROCK2, PIK3R1, PIK3R3, AKT1, AKT2, MAPK8, RAC1, JAK2, MAP2K6, MAPK14, KRAS, IRAK4, TAB1, CHUK, RAP1B, ERN1, TRAF2, PYCARD, CASP1, APAF1
58	hsa04512	ECM-receptor interaction	1.80882	10	0.02	1.31721e-12	0.000220212	COL4A2, COL4A1, LAMA5, LAMC2, THBS1, THBS2, THBS3, TNC, FRAS1, AGRN, ITGA2, ITGA3, ITGA4, ITGA7, ITGA11, SDC4	COL1A1, COL1A2, COL6A1, COL6A2, COL6A3, LAMA2, LAMA4, ITGA1, ITGA5, ITGA6, ITGB4, DAG1
59	hsa04072	Phospholipase D signaling pathway	1.333	10	0.03	1.73145e-12	7.77276e-06	KIT, GAB2, SHC3, RALB, PIK3R2, SPHK2, RAF1, MAPK1, DGKD, DGKQ, PLCB3, CYTH1	EGFR, PDGFRA, PDGFRB, GAB1, KRAS, RRAS2, RALGDS, PIK3R1, PIK3R3, AKT1, AKT2, PLD1, PLD2, AGPAT1, SPHK1, PIP5K1C, DGKZ, LPAR1, GNA12, GNA13, ADCY5, DNM1
60	hsa03022	Basal transcription factors	2.5266	10	0.02	1.74209e-12	0.00491845	TAF8, TAF13, GTF2E1, MNAT1	GTF2A1, GTF2A2, TBPL1, TBP, TAF1, TAF2, TAF5L, TAF5, TAF6, TAF6L, TAF11, GTF2F2, GTF2H1, GTF2H3, GTF2H4, ERCC2
61	hsa04668	TNF signaling pathway	1.63888	10	0.0825	1.7642e-12	3.091e-09	TRAF5, MAP3K7, JUN, MAP2K3, MAPK11, MAPK12, MAPK13, MAP3K5, IKBKG, MAPK1, CASP3, JAG1, BCL3, TRAF1, JUNB, ICAM1, VCAM1, PIK3R2, DAB2IP	TRAF2, RIPK1, TAB1, MAPK8, MAP2K6, MAPK14, CHUK, CREB3L1, DNM1L, PIK3R1, PIK3R3, AKT1, AKT2
62	hsa04015	Rap1 signaling pathway	1.40741	10	0.1425	2.02894e-12	5.94554e-10	PLCB3, FGF2, IGF1R, KIT, MET, EPHA2, BCAR1, MAGI2, RAPGEF6, SIPA1L1, SIPA1L2, SIPA1L3, THBS1, RALB, RAC3, VASP, ENAH, PARD6B, PRKCZ, ITGB2, RAF1, MAPK1, MAP2K3, MAPK11, MAPK12, MAPK13, PIK3R2	RAP1B, DOCK4, LPAR1, ADCY5, EGFR, FGFR1, PDGFRA, PDGFRB, CTNNB1, PRKD3, GNAI3, GNAI2, ID1, RALGDS, RAC1, PFN2, BRAF, MAP2K6, MAPK14, PIK3R1, PIK3R3, AKT1, AKT2, KRAS
63	hsa05418	Fluid shear stress and atherosclerosis	1.64778	10	0.15	2.39383e-12	4.98872e-08	SDC4, PLAT, PIK3R2, MAP3K7, IKBKG, MAP3K5, MAPK11, MAPK12, MAPK13, JUN, VCAM1, ICAM1, RAC3, PRKCZ	CAV1, TRPV4, KEAP1, HMOX1, GSTM3, MGST3, GSTM5, GSTM2, GSTO1, GSTP1, NQO1, ASS1, CTNNB1, PIK3R1, PIK3R3, AKT1, AKT2, CHUK, MAPK8, MAP2K6, MAPK14, BMPR2, ACVR1, RAC1, SUMO3, SUMO2
64	hsa05170	Human immunodeficiency virus 1 infection	1.86708	10	0.2925	2.51074e-12	3.72078e-12	BTRC, SKP1, PIK3R2, PXN, JUN, BAD, RAF1, MAPK1, PPP3CA, RAC3, PAK2, LIMK1, BCL2L1, IRAK1, MAP3K7, IKBKG, MAPK11, MAPK12, MAPK13, TRAF5, MAP2K3, BID, BAX, BAK1, CASP9, CASP3, TAP1, TAPBP, PDIA3, HLA-A, HLA-B, HLA-C, HLA-E, AP1S2, AP1S3, B2M	CUL1, GNAI3, GNAI2, PIK3R1, PIK3R3, AKT1, AKT2, KRAS, ITPR2, ITPR3, NFATC4, GNB1, GNB4, GNG7, GNG10, GNG11, RAC1, IRAK4, TAB1, CHUK, MAPK14, MAPK8, APOBEC3C, SAMHD1, RIPK1, TRAF2, MAP2K6, CALR, CUL5, DDB1, ATM
65	hsa04310	Wnt signaling pathway	1.46376	10	0.1225	2.9022e-12	3.62655e-11	WNT5A, WNT5B, FZD6, LRP6, CCDC88C, AXIN1, CSNK1A1, TCF7L2, CTNNBIP1, CTNND2, MAP3K7, JUN, CCND1, CCND2, CCND3, SKP1, BTRC, ROR1, PRICKLE1, DAAM1, RAC3, PLCB3, PPP3CA	SERPINF1, FZD2, DVL2, CSNK2B, CTNNB1, TCF7L1, CTBP1, CTBP2, TLE4, CREBBP, EP300, SMAD4, PRKACB, TBL1XR1, CUL1, ROR2, ROCK2, RAC1, MAPK8, NFATC4
66	hsa04130	SNARE interactions in vesicular transport	2.92856	10	0.0625	6.42398e-12	7.51752e-09	STX1A, STX2, STX11, STX16, VTI1B, BNIP1, STX6, STX8, USE1, SNAP29, VAMP1, VAMP2, VAMP3, VAMP5	STX5, GOSR1, BET1
67	hsa05235	PD-L1 expression and PD-1 checkpoint pathway in cancer	1.59687	10	0.1175	6.7747e-12	1.07572e-08	RAF1, MAPK1, JUN, PIK3R2, IKBKG, NFKBIB, NFKBIE, TICAM1, CD274, MAP2K3, MAPK11, MAPK12, MAPK13, PPP3CA	EGFR, KRAS, PIK3R1, PIK3R3, AKT1, AKT2, CHUK, JAK2, CSNK2B, MAP2K6, MAPK14
68	hsa03008	Ribosome biogenesis in eukaryotes	1.55585	10	0.1525	7.05601e-12	3.46872e-08	NOL6, WDR75, UTP18, UTP14A, RPP25L, POP7, REXO2, GTPBP4, GNL2, NOB1, AK6, RIOK2	CSNK2B, RRP7A, FBL, NOP56, NOP58, DKC1, NHP2, GAR1, EMG1, NAT10, RPP38, RPP30, RPP40, XPO1
69	hsa05226	Gastric cancer	1.48798	10	0.1675	8.11413e-12	1.56454e-06	ABCB1, CDKN1A, BAX, BAK1, WNT5A, WNT5B, FZD6, LRP6, AXIN1, CSNK1A1, TCF7L2, CCND1, SHC3, ARAF, RAF1, MAPK1, PIK3R2, TGFB1, TGFB2, TGFBR2, CDKN2B, MET, FGF2	FZD2, DVL2, CTNNB1, TCF7L1, EGFR, KRAS, BRAF, PIK3R1, PIK3R3, AKT1, AKT2, MLH1, CDK2, TGFB3, SMAD4, GAB1
70	hsa04660	T cell receptor signaling pathway	1.40714	10	0.0525	1.41084e-11	3.72478e-06	PAK2, DLG1, MAPK11, MAPK12, MAPK13, PPP3CA, RAF1, MAPK1, JUN, BCL10, MALT1, MAP3K7, IKBKG, NFKBIB, NFKBIE, PIK3R2	NCK1, MAPK14, KRAS, MAPK8, CHUK, PIK3R1, PIK3R3, AKT1, AKT2
71	hsa00970	Aminoacyl-tRNA biosynthesis	2.43636	10	0.02	2.30237e-11	1.53514e-09	GATB, GATC, PARS2, FARSA, WARS2	QRSL1, AARS2, DARS2, NARS2, SEPSECS, HARS2, FARS2
72	hsa04360	Axon guidance	1.53299	10	0.06	2.30795e-11	4.50994e-07	PPP3CA, RAC3, ABLIM1, PAK2, MYL12B, EFNB2, EPHA2, ENAH, MAPK1, LIMK1, DPYSL2, PLXNB1, PLXNB3, MET, RAF1, WNT5A, WNT5B, PIK3R2, PRKCZ, PARD6B, SSH1, SSH2	NTN3, TRPC1, TRPC6, NFATC4, RAC1, NCK1, ROCK2, UNC5C, NEO1, EFNB1, EPHA3, EPHA4, EPHA7, EPHB2, EPHB3, EPHB4, KRAS, GNAI3, GNAI2, SRGAP2, SRGAP1, SEMA3C, PTCH1, PIK3R1, PIK3R3, BMPR2
73	hsa04210	Apoptosis	1.85284	10	0.165	3.4164e-11	1.7721e-10	TNFRSF10A, CASP3, BID, BAX, BAK1, CASP9, TUBA4A, TUBAL3, ENDOG, EIF2AK3, CTSZ, XIAP, BCL2L1, DAB2IP, MAP3K5, BAD, JUN, IKBKG, TRAF1, BBC3, PIK3R2, RAF1, MAPK1	HTRA2, APAF1, LMNB1, PARP1, ERN1, TRAF2, ITPR2, ITPR3, CTSB, CTSK, BCL2L11, RIPK1, MAPK8, CHUK, PTPN13, ATM, PIK3R1, PIK3R3, AKT1, AKT2, KRAS
74	hsa04142	Lysosome	1.79291	10	0.02	3.77362e-11	7.9747e-10	ATP6V0A1, ATP6V1H, WDR7, NCOA7, CTSA, CTSZ, LGMN, IDUA, NEU1, HYAL2, IDS, SGSH, DNASE2, AGA, GNPTG, NAGPA, M6PR, CLTA, CLTB, AP1S2, AP1S3, AP4M1, GGA2	ATP6V0A2, CTSB, CTSK, NAGA, GUSB, GALNS, LIPA, ACP2, SMPD1, PSAP, LAMP2, CD63, NPC1, MFSD8, HGSNAT, AP3B2, AP3B1, AP4E1
75	hsa04012	ErbB signaling pathway	1.36984	10	0.1175	4.17967e-11	3.23544e-08	ABL2, PAK2, JUN, SHC3, ARAF, RAF1, MAPK1, PIK3R2, BAD, CDKN1A	EGFR, NCK1, MAPK8, KRAS, BRAF, GAB1, PIK3R1, PIK3R3, AKT1, AKT2
76	hsa04933	AGE-RAGE signaling pathway in diabetic complications	2.18206	10	0.125	4.5662e-11	1.97305e-08	TGFB2, TGFB1, TGFBR2, COL4A2, COL4A1, PLCD1, PLCB3, PRKCZ, MAPK1, JUN, SERPINE1, VCAM1, ICAM1, F3, MAPK11, MAPK12, MAPK13, PIK3R2, BAX, CASP3, CCND1	TGFB3, SMAD4, COL1A1, COL1A2, COL3A1, PLCD4, PRKCD, PRKCE, MAPK14, MAPK8, RAC1, KRAS, PIK3R1, PIK3R3, AKT1, AKT2, JAK2
77	hsa04390	Hippo signaling pathway	1.79522	10	0.18	5.29309e-11	3.92563e-08	PARD6B, PRKCZ, AMOT, YAP1, WWTR1, LIMD1, NF2, FRMD6, PPP2R1B, LATS2, TP53BP2, LLGL2, SCRIB, DLG1, DLG5, CSNK1D, BTRC, BBC3, GLI2, ITGB2, TGFB1, TGFB2, TGFBR2, SERPINE1, WNT5A, WNT5B, FZD6, YWHAB, YWHAG, AXIN1, TCF7L2, CCND1, CCND2, CCND3	STK3, PPP1CA, PPP1CB, TEAD1, TEAD3, TEAD2, TGFB3, SMAD4, BMPR2, ID1, FZD2, DVL2, CTNNB1, TCF7L1
78	hsa05130	Pathogenic Escherichia coli infection	1.94404	10	0.215	5.67261e-11	7.58976e-09	CYTH1, ABI1, BRK1, WASF3, ACTR2, ACTR3B, ARPC1B, ARPC3, MYO1D, MYO1E, MYH14, EZR, TUBA4A, TUBAL3, TUBB4A, TUBB8, TUBB2B, TUBB4B, WIPF2, CTTN, HCLS1, IRAK1, GAPDH, MAP3K7, IKBKG, NFKBIB, MAPK1, MAPK11, MAPK12, MAPK13, JUN, TNFRSF10A, BAK1, BAX, CASP9, CASP3, IL18, PAK2, OCLN, CLDN6	RAC1, NCKAP1, CYFIP1, MYO1C, MYO6, MYO10, LPAR1, GNA12, GNA13, ROCK2, NCK1, IRAK4, TRAF2, RIPK1, TAB1, CHUK, RPS3, MAPK8, MAPK14, TMBIM6, PYCARD, CASP1, RAB1A, SEC24B, SEC24D, CLDN11
79	hsa04145	Phagosome	1.64561	10	0.0975	9.12001e-11	1.19864e-07	VAMP3, HLA-A, HLA-B, HLA-C, HLA-E, RAB5A, RAB5B, RAB5C, HGS, ATP6V1B2, ATP6V1E1, ATP6V1F, ATP6V1G1, ATP6V1G2, ATP6V0A1, ATP6V1H, DYNC1I1, DYNC1LI2, TUBA4A, TUBAL3, TUBB4A, TUBB8, TUBB2B, TUBB4B, PIKFYVE, M6PR, SEC61G, TAP1, ITGB2, C3, ITGA2, THBS1, THBS2, THBS3, SCARB1	ATP6V0A2, DYNC2H1, LAMP2, SEC61A1, CALR, COLEC12, ITGA5, PLA2R1, RAC1
80	hsa04936	Alcoholic liver disease	1.4012	10	0.0375	1.02521e-10	2.07775e-07	C3, IRAK1, MAP3K7, IKBKG, TICAM1, CASP3, LPIN3, ACOX3, ALDH1B1, MLYCD, CPT1C, TCF7L2, CCND1, MAP3K5, MAP2K3, MAPK11, MAPK12, MAPK13	IRAK4, TAB1, CHUK, RIPK1, SCD, PRKAG1, ADH1B, ALDH2, ALDH3A2, ALDH7A1, AKT1, AKT2, CTNNB1, TCF7L1, MAPK8, MAP2K6, MAPK14
81	hsa04062	Chemokine signaling pathway	1.17306	10	0.07	1.13581e-10	3.11482e-08	SHC3, RAF1, MAPK1, PIK3R2, PRKCZ, IKBKG, NFKBIB, BAD, GSK3A, RAC3, PXN, BCAR1, PLCB3, GRK6	JAK2, STAT2, GNAI3, GNAI2, ADCY5, PRKACB, KRAS, BRAF, PIK3R1, PIK3R3, AKT1, AKT2, CHUK, RAC1, ROCK2, GNB1, GNB4, GNG7, GNG10, GNG11, PREX1, RAP1B, PRKCD, GRK5, ARRB1
82	hsa04530	Tight junction	1.77652	10	0.1675	1.41741e-10	1.63378e-08	CLDN6, OCLN, F11R, PARD6B, MPDZ, PRKCZ, AMOT, AMOTL2, ARHGAP17, NF2, LLGL2, DLG1, SCRIB, PPP2R1B, NEDD4L, CGN, CGNL1, JUN, CCND1, RUNX1, EZR, MSN, MAP3K5, CTTN, HCLS1, ACTR2, ACTR3B, ARPC1B, ARPC3, VASP, ARHGEF18, MYH14, MYL6, MYL12B, SYNPO, ACTN1, MICALL2, RAPGEF6, TUBA4A, TUBAL3	CLDN11, RAC1, MAPK8, SYMPK, PCNA, PRKCE, PRKACB, ROCK2, PRKAG1, RAP2C
83	hsa05163	Human cytomegalovirus infection	1.55505	10	0.1975	1.56784e-10	2.26193e-10	PIK3R2, IKBKG, RAF1, MAPK1, RAC3, TRAF5, PLCB3, PPP3CA, CCND1, MAPK11, MAPK12, MAPK13, BCAR1, PXN, TAP1, TAPBP, PDIA3, HLA-A, HLA-B, HLA-C, HLA-E, B2M, CDKN2A, CDKN1A, CDK6, BID, BAX, BAK1, CASP9, CASP3	PDGFRA, PIK3R1, PIK3R3, AKT1, AKT2, CHUK, EGFR, KRAS, RAC1, RIPK1, TRAF2, GNB1, GNB4, GNG7, GNG10, GNG11, ITPR2, ITPR3, NFATC4, GNAI3, GNAI2, ADCY5, PRKACB, GNA12, GNA13, ROCK2, CTNNB1, MAP2K6, MAPK14, CREB3L1, CALR
84	hsa04630	JAK-STAT signaling pathway	0.856152	10	0.04	2.02911e-10	5.30156e-07	CTF1, BCL2L1, CCND1, CCND2, CCND3, CDKN1A, PTPN2, RAF1, PIK3R2	LIFR, EGFR, PDGFRA, PDGFRB, JAK2, STAT2, STAT6, IRF9, CREBBP, EP300, PIAS1, PIAS2, PIK3R1, PIK3R3, AKT1, AKT2
85	hsa05224	Breast cancer	1.46955	10	0.1675	2.30074e-10	1.0162e-07	JUN, CCND1, FGF2, IGF1R, KIT, SHC3, ARAF, RAF1, MAPK1, PIK3R2, JAG1, HES1, CDKN1A, NFKB2, WNT5A, WNT5B, FZD6, LRP6, AXIN1, CSNK1A1, TCF7L2, BAX, BAK1, CDK6	NCOA1, FGFR1, EGFR, KRAS, BRAF, PIK3R1, PIK3R3, AKT1, AKT2, NOTCH1, FZD2, DVL2, CTNNB1, TCF7L1
86	hsa04722	Neurotrophin signaling pathway	1.58983	10	0.0875	4.07295e-10	7.342e-09	SH2B3, RAF1, MAPK1, FRS2, MAPK11, MAPK12, MAPK13, SHC3, PIK3R2, NFKBIB, NFKBIE, BAD, IRS1, MAP3K5, JUN, BAX, IRAK1, IRAK2	KRAS, BRAF, RPS6KA3, RAP1B, MAPK14, GAB1, PIK3R1, PIK3R3, AKT1, AKT2, PRKCD, RAC1, MAPK8, MAGED1, IRAK4
87	hsa04723	Retrograde endocannabinoid signaling	1.51856	10	0.0325	4.12928e-10	4.08247e-06	PLCB3, DAGLA, DAGLB, MAPK1, MAPK11, MAPK12, MAPK13, NDUFV3, NDUFA1, NDUFA2, NDUFA7, NDUFB1, NDUFB4, NDUFB7, NDUFB8, NDUFB11	CACNA1F, ITPR2, ITPR3, GNAI3, GNAI2, GNB1, GNB4, GNG7, GNG10, GNG11, MAPK8, MAPK14, ADCY5, PRKACB, MGLL, NDUFV1, NDUFA3, NDUFA4, NDUFA6, NDUFA8, NDUFA10, NDUFB3, NDUFB9
88	hsa04217	Necroptosis	1.45327	10	0.0325	4.93576e-10	1.08044e-06	TRAF5, XIAP, RNF31, SHARPIN, SPATA2L, SPATA2, CYLD, GLUD1, FTL, CHMP2B, CHMP4B, CHMP7, TNFRSF10A, TICAM1, BID, BAX	TRAF2, RIPK1, PPID, VDAC3, GLUL, MAPK8, SMPD1, DNM1L, PYCARD, CASP1, CHMP2A, HMGB1, FAF1, JAK2, STAT2, STAT6, IRF9, PARP1
89	hsa05213	Endometrial cancer	2.15632	10	0.255	7.40859e-10	1.6525e-08	PIK3R2, CASP9, BAD, ARAF, RAF1, MAPK1, AXIN1, TCF7L2, CCND1, CDKN1A, BAX, BAK1	EGFR, PIK3R1, PIK3R3, AKT1, AKT2, KRAS, BRAF, MLH1, CTNNB1, TCF7L1
90	hsa04625	C-type lectin receptor signaling pathway	1.89495	10	0.095	8.96907e-10	1.17609e-09	RAF1, RELB, NFKB2, PPP3CA, MAPK1, BCL10, MALT1, IKBKG, MAPK11, MAPK12, MAPK13, JUN, KSR1, CYLD, BCL3, PIK3R2	KRAS, RRAS2, CHUK, ITPR2, ITPR3, NFATC4, PRKCD, PYCARD, CASP1, MAPK14, MAPK8, IRF9, STAT2, IL17D, PIK3R1, PIK3R3, AKT1, AKT2
91	hsa05231	Choline metabolism in cancer	1.61569	10	0.0775	9.50648e-10	3.36575e-05	RAF1, MAPK1, PIK3R2, RAC3, WASF3, SLC22A5, JUN, CHPT1, DGKD, DGKQ	EGFR, PDGFRA, PDGFRB, KRAS, RALGDS, MAPK8, PIK3R1, PIK3R3, AKT1, AKT2, PIP5K1C, RAC1, PLD1, PLD2, CHKB, PCYT1A, DGKZ
92	hsa05135	Yersinia infection	1.89495	10	0.1425	9.78491e-10	3.78076e-08	ITGA4, BCAR1, RAC3, ACTR2, ACTR3B, ARPC1B, ARPC3, WIPF2, PXN, GIT2, ARHGEF28, LIMK1, IL18, IRAK1, MAP3K7, IKBKG, MAPK1, MAP2K3, MAPK11, MAPK12, MAPK13, JUN, TICAM1, PIK3R2	ITGA5, RHOG, ELMO2, DOCK1, RAC1, PIP5K1C, ROCK2, RPS6KA3, PYCARD, CASP1, IRAK4, TRAF2, TAB1, CHUK, MAP2K6, MAPK14, MAPK8, PIK3R1, PIK3R3, AKT1, AKT2
93	hsa04380	Osteoclast differentiation	1.54628	10	0.075	1.03559e-09	1.52114e-08	MAPK1, PIK3R2, TGFB1, TGFB2, TGFBR2, RELB, NFKB2, MAP3K7, IKBKG, MAPK11, MAPK12, MAPK13, FOSL2, JUN, JUNB, SIRPA, PPP3CA, GAB2, FHL2, CYLD	PIK3R1, PIK3R3, AKT1, AKT2, TRAF2, CHUK, TAB1, MAP2K6, MAPK14, MAPK8, RAC1, CTSK, STAT2, IRF9
94	hsa04066	HIF-1 signaling pathway	1.22198	10	0.0825	1.67562e-09	2.19537e-09	IGF1R, MAPK1, MKNK2, PIK3R2, EGLN1, SERPINE1, HK3, HK2, HKDC1, PFKP, GAPDH, ENO2, ENO1, CDKN1A	EGFR, PIK3R1, PIK3R3, AKT1, AKT2, CREBBP, EP300, HMOX1, PFKM
95	hsa03018	RNA degradation	2.08178	10	0.065	1.99748e-09	0.00794073	CNOT6, CNOT4, LSM3, LSM5, ENO2, ENO1, PNPT1, PFKP, HSPA9, HSPD1	DCPS, EXOSC8, EXOSC7, DIS3, CNOT1, CNOT7, CNOT8, CNOT10, PAN2, DCP1A, DCP2, EDC3, LSM4, LSM6, LSM8, PFKM
96	hsa05222	Small cell lung cancer	2.10092	10	0.1	2.03557e-09	1.45102e-06	FHIT, CDKN1A, BAX, BAK1, CASP9, CASP3, CDKN2B, CDK6, CCND1, COL4A2, COL4A1, LAMA5, LAMC2, ITGA2, ITGA3, PIK3R2, IKBKG, XIAP, BCL2L1, TRAF1, TRAF5	APAF1, ZBTB17, CKS1B, CDK2, LAMA2, LAMA4, ITGA6, PIK3R1, PIK3R3, AKT1, AKT2, CHUK, TRAF2
97	hsa05145	Toxoplasmosis	1.77652	10	0.075	3.03174e-09	3.96883e-09	IRAK1, MAP3K7, MAPK1, MAP2K3, MAPK11, MAPK12, MAPK13, IKBKG, NFKBIB, BCL2L1, XIAP, HSPA8, LAMA5, LAMC2, LDLR, CASP3, CASP9, BAD, TGFB1, TGFB2	JAK2, IRAK4, TAB1, MAPK8, MAP2K6, MAPK14, CHUK, LAMA2, LAMA4, ITGA6, GNAI3, GNAI2, AKT1, AKT2, TGFB3
98	hsa04370	VEGF signaling pathway	2.02342	10	0.115	3.13259e-09	4.66481e-07	SPHK2, RAF1, MAPK1, PPP3CA, PXN, MAPK11, MAPK12, MAPK13, HSPB1, PIK3R2, RAC3, CASP9, BAD	SPHK1, KRAS, MAPK14, PIK3R1, PIK3R3, RAC1, AKT1, AKT2
99	hsa04260	Cardiac muscle contraction	1.40449	10	0.02	4.53484e-09	0.0107371	CACNA2D1, TPM1, TPM3, TPM4, ACTC1, MYL4, UQCRH, UQCRB, COX5A, COX5B, COX6A1, SLC8A1, SLC9A7	CACNA1F, UQCR10, UQCR11, COX7A2L, COX7C, ATP1A2, ATP1B1, ATP1B3
100	hsa04962	Vasopressin-regulated water reabsorption	1.80882	10	0.03	8.62075e-09	0.00125211	DYNC1I1, DYNC1LI2, DCTN2, VAMP2, RAB5A, RAB5B, RAB5C	PRKACB, CREB3L1, DYNC2H1, DYNC2LI1, DYNLL1, DYNLL2, DCTN5
101	hsa04115	p53 signaling pathway	2.13182	10	0.06	9.21827e-09	1.24413e-07	CDKN2A, CDKN1A, CCND1, CCND2, CCND3, CDK6, SFN, GTSE1, TNFRSF10A, BID, BAX, BBC3, BCL2L1, ZMAT3, CASP9, CASP3, SERPINE1, THBS1, SESN2, PPM1D	ATM, CHEK2, CDK2, APAF1, CD82, SESN3, COP1
102	hsa05221	Acute myeloid leukemia	1.61212	10	0.1375	1.17871e-08	1.4984e-06	KIT, PIK3R2, IKBKG, BAD, ARAF, RAF1, MAPK1, RUNX1, PML, TCF7L2, CCND1	PIK3R1, PIK3R3, AKT1, AKT2, CHUK, KRAS, BRAF, TCF7L1
103	hsa05164	Influenza A	1.21097	10	0.06	1.19685e-08	0.000145957	NLRX1, MAVS, IKBKG, NFKBIB, TICAM1, ICAM1, PML, IL18, PIK3R2, CCND3, CDK6, TNFRSF10A, BID, BAX, BAK1, CASP9, CASP3, RAF1, MAPK1, KPNA2, KPNA6	CHUK, CREBBP, EP300, IRAK4, STAT2, IRF9, JAK2, PYCARD, CASP1, PIK3R1, PIK3R3, AKT1, AKT2, APAF1, XPO1
104	hsa04071	Sphingolipid signaling pathway	2.10196	10	0.0975	1.42905e-08	9.99225e-06	DEGS1, SMPD2, BID, BAX, MAP3K5, MAPK11, MAPK12, MAPK13, PRKCZ, PPP2R1B, GAB2, PIK3R2, SPHK2, PLCB3, MAPK1, RAF1, RAC3	SPTLC1, SPTLC3, CERS6, SMPD1, TRAF2, MAPK8, MAPK14, AKT1, AKT2, PPP2R3B, PPP2R5C, PPP2R5A, PIK3R1, PIK3R3, PLD1, PLD2, SPHK1, GNAI3, GNAI2, PRKCE, ABCC1, KRAS, RAC1, S1PR3, GNA12, GNA13, ROCK2
105	hsa04623	Cytosolic DNA-sensing pathway	1.8002	10	0.0275	1.62118e-08	3.00475e-06	POLR3D, POLR3E, POLR1C, POLR3K, POLR3G, POLR3F, POLR2F, POLR2K, MAVS, IKBKG, NFKBIB, IL18	POLR2E, POLR2H, POLR2L, RIPK1, CHUK, PYCARD, CASP1
106	hsa04140	Autophagy - animal	1.70546	10	0.0775	1.996e-08	8.93639e-07	IGF1R, IRS1, PIK3R2, RAF1, MAPK1, AKT1S1, IGBP1, ULK1, ATG13, ATG2B, SMCR8, BCL2L1, BAD, NRBF2, SH3GLB1, MAP3K7, DAPK1, DAPK3, EIF2AK3, MTMR3, MAP1LC3B2, SNAP29	PIK3R1, PIK3R3, AKT1, AKT2, KRAS, RRAS2, WIPI2, SUPT20H, RAB1A, RRAGC, PRKACB, PRKCD, MAPK8, ERN1, HMGB1, GABARAPL2, ATG4B, ATG4C, LAMP2, CTSB
107	hsa04622	RIG-I-like receptor signaling pathway	1.44243	10	0.0275	2.44548e-08	2.34644e-05	MAVS, AZI2, IKBKG, NFKBIB, MAP3K7, MAPK11, MAPK12, MAPK13, CYLD, NLRX1, SIKE1, PIN1	RIPK1, CHUK, TRAF2, MAPK8, MAPK14
108	hsa04935	Growth hormone synthesis, secretion and action	1.46859	10	0.0625	2.69581e-08	1.36511e-07	PLCB3, SHC3, RAF1, MAPK1, IRS1, PIK3R2, JUNB, BCAR1, MAP2K3, MAPK11, MAPK12, MAPK13	ADCY5, GNAI3, GNAI2, PRKACB, CREB3L1, CREBBP, EP300, ITPR2, ITPR3, CACNA1F, JAK2, KRAS, PIK3R1, PIK3R3, AKT1, AKT2, MAP2K6, MAPK8, MAPK14
109	hsa04150	mTOR signaling pathway	1.5977	10	0.085	3.20557e-08	2.11402e-06	SLC7A5, ATP6V1B2, ATP6V1E1, ATP6V1F, ATP6V1G1, ATP6V1G2, ATP6V1H, LAMTOR1, LAMTOR4, LAMTOR5, FNIP1, SESN2, AKT1S1, GRB10, LPIN3, ULK1, EIF4B, STRADB, WNT5A, WNT5B, FZD6, LRP6, IGF1R, RAF1, MAPK1, IRS1, PIK3R2	RRAGC, WDR24, TELO2, TTI1, FZD2, DVL2, KRAS, BRAF, RPS6KA3, PIK3R1, PIK3R3, AKT1, AKT2, CHUK, MAPKAP1, RICTOR
110	hsa04657	IL-17 signaling pathway	1.05046	10	0.015	3.21817e-08	0.000460735	CASP3, TRAF3IP2, JUN, MAP3K7, IKBKG, MAPK11, MAPK12, MAPK13, MAPK1, TRAF5	ANAPC5, CHUK, MAPK14, MAPK8, TRAF2, ELAVL1, IL17D
111	hsa04926	Relaxin signaling pathway	1.59886	10	0.09	3.35055e-08	5.97766e-06	PIK3R2, PRKCZ, RAF1, MAPK1, TGFB1, TGFBR2, COL4A2, COL4A1, PLCB3, MAPK11, MAPK12, MAPK13, JUN, SHC3	GNAI3, GNAI2, GNB1, GNB4, GNG7, GNG10, GNG11, ADCY5, PRKACB, CREB3L1, PIK3R1, PIK3R3, AKT1, AKT2, COL1A1, COL1A2, COL3A1, MAPK14, MAPK8, KRAS, ARRB1, EGFR
112	hsa04620	Toll-like receptor signaling pathway	1.31189	10	0.045	3.88775e-08	2.82476e-07	PIK3R2, IRAK1, MAP3K7, IKBKG, MAPK1, MAP2K3, MAPK11, MAPK12, MAPK13, JUN, TICAM1	CTSK, RAC1, PIK3R1, PIK3R3, AKT1, AKT2, IRAK4, TAB1, CHUK, MAP2K6, MAPK14, MAPK8, RIPK1
113	hsa03410	Base excision repair	2.06722	10	0.0475	4.9728e-08	3.35764e-05	UNG, MUTYH, POLE, POLE3	SMUG1, MPG, HMGB1, PCNA, POLD1, LIG1, LIG3, PARP1
114	hsa04664	Fc epsilon RI signaling pathway	1.50481	10	0.08	7.31806e-08	9.01534e-08	PIK3R2, RAC3, MAP2K3, MAPK11, MAPK12, MAPK13, GAB2, RAF1, MAPK1	PIK3R1, PIK3R3, AKT1, AKT2, RAC1, MAP2K6, MAPK8, MAPK14, KRAS
115	hsa00280	Valine, leucine and isoleucine degradation	2.41909	10	0.035	7.63662e-08	3.22662e-06	BCAT2, ACADS, IVD, EHHADH, ECHS1, ACAA1, ACAA2, HADHB, ALDH1B1, ABAT, MCCC2	BCAT1, HADH, PCCB, HIBADH, ALDH6A1, ALDH2, ALDH3A2, ALDH7A1, AUH
116	hsa04114	Oocyte meiosis	1.55875	10	0.1775	1.28809e-07	1.34369e-05	IGF1R, CPEB4, MAPK1, YWHAB, YWHAG, MAPK11, MAPK12, MAPK13, SKP1, BTRC, ANAPC16, PPP2R1B, PPP3CA	ADCY5, PRKACB, RPS6KA3, CDK2, MAPK14, PPP1CA, PPP1CB, SLK, CUL1, ANAPC2, ANAPC5, CDC16, CDC23, ANAPC10, SMC1A, SMC3, MAD2L1, PPP2R5C, PPP2R5A, ITPR2, ITPR3
117	hsa05207	Chemical carcinogenesis - receptor activation	0.992167	10	0.025	1.48285e-07	3.27021e-05	RAF1, XIAP, CCND1, PIK3R2, MAPK1, JUN, FGF2, BAD, CCND3, JAG1, KPNA2, KPNA6	ARRB1, JAK2, CACNA1F, PIK3R1, PIK3R3, AKT1, AKT2, KRAS, ADCY5, PRKACB, CREB3L1, GNAI3, GNAI2, RPS6KA3, EGFR, KLF5, KLF4, PTGES3, AHR, CYP1B1, GSTM3, MGST3, GSTM5, GSTM2, GSTO1
118	hsa05017	Spinocerebellar ataxia	1.50243	10	0.08	1.49442e-07	5.7323e-05	PLCB3, ATXN2, SPTBN2, PSMB6, PSMB4, PSMD9, MAP3K5, ATXN1L, ULK1, ATG13, NRBF2, ATG2B, VLDLR, PIK3R2, ATXN10	ITPR2, ITPR3, VDAC3, PSMA4, PSMB7, PSMB3, PSMC5, PSMD1, PSMD3, PSMD13, ERN1, TRAF2, MAPK8, TBPL1, TBP, RBPJ, WIPI2, PIK3R1, PIK3R3, AKT1, AKT2, NOP56
119	hsa04392	Hippo signaling pathway - multiple species	2.43636	10	0.015	1.49723e-07	0.000515012	NF2, FRMD6, LATS2, LIMD1, YAP1, WWTR1, RASSF2	DCHS1, STK3, TEAD1, TEAD3, TEAD2
120	hsa04670	Leukocyte transendothelial migration	1.66895	10	0.085	1.51595e-07	3.79307e-06	ITGB2, ITGA4, CD99L2, F11R, CLDN6, OCLN, VCAM1, EZR, MSN, PIK3R2, MAPK11, MAPK12, MAPK13, ICAM1, PXN, BCAR1, THY1, ARHGAP5, MYL12B, VASP, ACTN1	CLDN11, PIK3R1, PIK3R3, RAC1, CTNNB1, MAPK14, ARHGAP35, ROCK2, RAP1B, GNAI3, GNAI2
121	hsa04917	Prolactin signaling pathway	1.46182	10	0.0575	1.54892e-07	0.000125658	SHC3, PIK3R2, GALT, RAF1, MAPK1, MAPK11, MAPK12, MAPK13, CCND1, CCND2	JAK2, PIK3R1, PIK3R3, AKT1, AKT2, KRAS, MAPK8, MAPK14
122	hsa04910	Insulin signaling pathway	1.33761	10	0.06	2.31166e-07	5.8414e-07	IRS1, PIK3R2, PPP1R3C, PHKA2, PRKAR2A, PRKAR1B, PRKCZ, FLOT2, HK3, HK2, HKDC1, BAD, SHC3, ARAF, RAF1, MAPK1, MKNK2	PIK3R1, PIK3R3, AKT1, AKT2, PPP1CA, PPP1CB, PRKACB, PRKAR2B, LIPE, PRKAG1, PCK2, KRAS, BRAF, MAPK8, INPP5A
123	hsa04659	Th17 cell differentiation	1.00011	10	0.015	2.38884e-07	0.000626613	MAPK11, MAPK12, MAPK13, TGFB1, TGFBR2, PPP3CA, IKBKG, NFKBIB, NFKBIE, MAPK1, JUN, RUNX1	MAPK14, SMAD4, JAK2, AHR, CHUK, MAPK8, STAT6
124	hsa04662	B cell receptor signaling pathway	1.36724	10	0.0575	3.35144e-07	4.12136e-07	RAC3, PPP3CA, RAF1, MAPK1, JUN, BCL10, MALT1, IKBKG, NFKBIB, NFKBIE, PIK3R2	RAC1, KRAS, CHUK, CD81, PIK3R1, PIK3R3, AKT1, AKT2
125	hsa04550	Signaling pathways regulating pluripotency of stem cells	1.26784	10	0.055	3.49478e-07	0.0002764	MAPK1, PIK3R2, SMAD9, MAPK11, MAPK12, MAPK13, WNT5A, WNT5B, FZD6, AXIN1, FGF2, RAF1, IGF1R	LIFR, JAK2, KLF4, PIK3R1, PIK3R3, AKT1, AKT2, ACVR1, BMPR2, SMAD4, ID1, MAPK14, FZD2, DVL2, CTNNB1, FGFR1, KRAS, REST
126	hsa04330	Notch signaling pathway	1.47022	10	0.0475	4.01836e-07	0.000102742	JAG1, HES1, ADAM17, KAT2B, ATXN1L	NOTCH1, RBPJ, DVL2, APH1A, CREBBP, EP300, CTBP1, CTBP2, TLE4, HDAC2
127	hsa03250	Viral life cycle - HIV-1	1.74213	10	0.1625	4.32853e-07	3.543e-06	BICD2, BICD1, PIN1, KAT2B, CDK9, HGS, CHMP4B	MAP1B, APOBEC3C, SAMHD1, PSIP1, CPSF7, TNPO3, RANBP2, CREBBP, EP300, NELFB, SUPT4H1, XPO1
128	hsa05142	Chagas disease	1.61628	10	0.03	6.75229e-07	2.10042e-05	TICAM1, IRAK1, MAPK1, MAPK11, MAPK12, MAPK13, JUN, IKBKG, PPP2R1B, C3, TGFB1, TGFB2, PLCB3, PIK3R2, TGFBR2, SERPINE1	IRAK4, MAPK8, MAPK14, CHUK, CALR, TGFB3, ACE, GNAI3, GNAI2, PIK3R1, PIK3R3, AKT1, AKT2
129	hsa04540	Gap junction	1.45426	10	0.0725	9.44988e-07	0.000146059	RAF1, MAPK1, MAP3K2, TUBA4A, TUBAL3, TUBB4A, TUBB8, TUBB2B, TUBB4B, CSNK1D, PLCB3	LPAR1, GNAI3, GNAI2, PDGFRA, PDGFRB, EGFR, KRAS, ADCY5, PRKACB, ITPR2, ITPR3
130	hsa04915	Estrogen signaling pathway	0.954391	10	0.0375	1.06775e-06	0.000154905	HSPA8, JUN, SHC3, RAF1, MAPK1, PIK3R2, PLCB3	FKBP5, NCOA1, ADCY5, PRKACB, CREB3L1, EGFR, KRAS, PIK3R1, PIK3R3, AKT1, AKT2, GNAI3, GNAI2, PRKCD, ITPR2, ITPR3
131	hsa03460	Fanconi anemia pathway	1.39221	10	0.03	1.07987e-06	0.000315782	HES1, UBE2T, FANCI, RMI1	TELO2, WDR48, MLH1, POLI, RPA1, RPA2, RPA3, ERCC4
132	hsa05152	Tuberculosis	1.42121	10	0.0475	1.17321e-06	1.51858e-06	CASP3, BID, BAX, CASP9, BAD, RFX5, MALT1, BCL10, HSPA9, HSPD1, IRAK1, IRAK2, MAPK11, MAPK12, MAPK13, MAPK1, IL18, KSR1, RAF1, TGFB1, TGFB2, C3, ITGB2, SPHK2, RAB5A, RAB5B, RAB5C, ATP6V0A1, ATP6V1H, PPP3CA	APAF1, AKT1, AKT2, JAK2, NFYB, CREBBP, EP300, IRAK4, MAPK14, MAPK8, TGFB3, PLA2R1, SPHK1, ATP6V0A2, LAMP2
133	hsa04720	Long-term potentiation	1.35758	10	0.0775	1.36437e-06	1.64383e-06	PPP3CA, ARAF, RAF1, MAPK1, PLCB3	PRKACB, PPP1CA, PPP1CB, RAP1B, CREBBP, EP300, KRAS, BRAF, RPS6KA3, ITPR2, ITPR3
134	hsa04658	Th1 and Th2 cell differentiation	1.11225	10	0.01	1.62306e-06	0.0395533	PPP3CA, IKBKG, NFKBIB, NFKBIE, MAPK1, MAPK11, MAPK12, MAPK13, JUN, JAG1	RBPJ, JAK2, CHUK, MAPK14, MAPK8, STAT6, MAF, NOTCH1
135	hsa05412	Arrhythmogenic right ventricular cardiomyopathy	1.72042	10	0.0275	1.69379e-06	0.000145581	ITGA2, ITGA3, ITGA4, ITGA7, ITGA11, TCF7L2, CACNA2D1, SLC8A1, CDH2, PKP2, DSG2	ITGA1, ITGA5, ITGA6, ITGB4, SGCD, SGCB, LAMA2, DAG1, DES, CTNNB1, TCF7L1, CACNA1F
136	hsa04611	Platelet activation	1.5843	10	0.06	1.7918e-06	0.000127446	PPP1R12A, MYL12B, STIM1, MYLK, PLCB3, PRKCZ, FGB, VASP, ITGA2, PIK3R2, MAPK11, MAPK12, MAPK13, MAPK1	GNA13, ROCK2, PPP1CA, PPP1CB, ITPR2, ITPR3, RAP1B, GNAI3, GNAI2, ADCY5, PRKACB, ARHGAP35, COL1A1, COL1A2, COL3A1, PIK3R1, PIK3R3, AKT1, AKT2, MAPK14
137	hsa04934	Cushing syndrome	1.39371	10	0.07	2.77899e-06	0.00063235	CDKN2B, CDKN2A, CDK6, CCND1, CDKN1A, MAPK1, PDE11A, NCEH1, PLCB3, LDLR, SCARB1, WNT5A, WNT5B, FZD6, AXIN1, TCF7L2	ADCY5, PRKACB, CREB3L1, ASH2L, RBBP5, WDR5, GNAI3, GNAI2, AHR, CDK2, CACNA1F, RAP1B, BRAF, EGFR, PDE8A, PBX1, ITPR2, ITPR3, FZD2, DVL2, CTNNB1, TCF7L1
138	hsa00620	Pyruvate metabolism	1.69336	10	0.015	2.8768e-06	6.76855e-05	PKM, ACYP2, ALDH1B1, GLO1, HAGH, ME1, MDH2	ACSS1, ACSS2, ADH1B, ALDH2, ALDH3A2, ALDH7A1, PCK2
139	hsa04728	Dopaminergic synapse	1.38867	10	0.03	3.57281e-06	4.74122e-06	PLCB3, PPP3CA, MAPK11, MAPK12, MAPK13, PPP2R1B, GSK3A, KIF5C, COMT	ITPR2, ITPR3, ADCY5, PRKACB, CREB3L1, MAPK14, MAPK8, PPP1R1B, PPP1CA, PPP1CB, GNAI3, GNAI2, GNB1, GNB4, GNG7, GNG10, GNG11, ARRB1, PPP2R3B, PPP2R5C, PPP2R5A, AKT1, AKT2
140	hsa03060	Protein export	2.32562	10	0.025	3.6892e-06	0.00222016	SEC61G, SEC11A, IMMP2L	SRP54, SEC61A1, SEC62, SRP9, SRP72, SRP68
141	hsa04750	Inflammatory mediator regulation of TRP channels	1.27619	10	0.01	3.9034e-06	0.000569844	PLCB3, MAP2K3, MAPK11, MAPK12, MAPK13, PIK3R2, TRPV2	HRH1, ITPR2, ITPR3, PRKCE, PPP1CA, PPP1CB, MAP2K6, MAPK14, MAPK8, PIK3R1, PIK3R3, PRKCD, ADCY5, PRKACB, TRPV4
142	hsa00071	Fatty acid degradation	2.2475	10	0.035	6.14255e-06	3.82242e-05	ACAA1, ACAA2, HADHB, EHHADH, ECHS1, ACOX3, ACADS, CPT1C, ECI2, CYP2U1, ALDH1B1	HADH, ACSL3, ADH1B, ALDH2, ALDH3A2, ALDH7A1
143	hsa04931	Insulin resistance	1.23351	10	0.03	7.80413e-06	9.08977e-05	PPP1R3C, IRS1, PIK3R2, PRKCZ, TBC1D4, SLC27A4	RPS6KA3, PPP1CA, PPP1CB, PIK3R1, PIK3R3, AKT1, AKT2, MAPK8, PRKAG1, SLC27A1, SLC27A3, PRKCD, PCK2, PRKCE, OGT, GFPT2, CREB3L1
144	hsa05133	Pertussis	1.42121	9	0.01	8.76433e-06	0.0361059	ITGB2, CASP3, C3, IRAK1, TICAM1, MAPK11, MAPK12, MAPK13, MAPK1, JUN	ITGA5, CASP1, PYCARD, SERPING1, IRAK4, MAPK14, MAPK8, GNAI3, GNAI2
145	hsa05416	Viral myocarditis	1.89495	10	0.03	9.2038e-06	0.00301436	CXADR, ABL2, RAC3, EIF4G3, CCND1, BID, CASP9, CASP3, HLA-A, HLA-B, HLA-C, HLA-E, ITGB2, ICAM1	CAV1, RAC1, SGCD, SGCB, LAMA2, DAG1
146	hsa04930	Type II diabetes mellitus	1.60659	10	0.02	9.86933e-06	0.0215637	IRS1, PIK3R2, MAPK1, PRKCZ, HK3, HK2, HKDC1, PKM	PIK3R1, PIK3R3, MAPK8, PRKCD, PRKCE
147	hsa04024	cAMP signaling pathway	1.00476	10	0.0325	9.88712e-06	1.27237e-05	OXTR, RAC3, PIK3R2, RAF1, MAPK1, JUN, ACOX3, BAD, PPP1R12A	GNAI3, GNAI2, ADCY5, RRAS2, PLD1, PLD2, MAPK8, RAP1B, RAC1, PIK3R1, PIK3R3, AKT1, AKT2, BRAF, PRKACB, PPP1R1B, PPP1CA, PPP1CB, CREB3L1, CREBBP, EP300, PTCH1, LIPE, ROCK2, ATP1A2, ATP1B1, ATP1B3, CACNA1F, PDE3A
148	hsa05120	Epithelial cell signaling in Helicobacter pylori infection	1.94909	10	0.0525	9.94073e-06	4.01261e-05	MET, F11R, ADAM17, MAPK11, MAPK12, MAPK13, JUN, IKBKG, CASP3, ATP6V1B2, ATP6V1E1, ATP6V1F, ATP6V1G1, ATP6V1G2, ATP6V0A1, ATP6V1H	EGFR, ADAM10, CSK, RAC1, MAPK14, MAPK8, CHUK, ATP6V0A2
149	hsa04514	Cell adhesion molecules	1.26757	10	0.015	1.49198e-05	0.000290529	CD58, CD274, HLA-A, HLA-B, HLA-C, HLA-E, PVR, ITGB2, ICAM1, CLDN6, OCLN, F11R, CD99L2, ITGA4, VCAM1, CDH2, NCAM1, NCAM2, CADM1, SDC4, SLITRK6, CADM3, NRCAM, PTPRM, VCAN	ALCAM, CLDN11, GLG1, SDC3, SLITRK5, MPZL1, ITGA6, NEO1
150	hsa05410	Hypertrophic cardiomyopathy	1.72462	10	0.015	1.63669e-05	0.000438357	ITGA2, ITGA3, ITGA4, ITGA7, ITGA11, ACTC1, TPM1, TPM3, TPM4, CACNA2D1, TGFB1, TGFB2, SLC8A1	ITGA1, ITGA5, ITGA6, ITGB4, SGCD, SGCB, LAMA2, DAG1, DES, MYBPC3, CACNA1F, PRKAG1, ACE, TGFB3
151	hsa05216	Thyroid cancer	1.99738	10	0.055	1.81843e-05	0.00351652	NCOA4, TPM3, MAPK1, CDKN1A, BAX, BAK1, TCF7L2, CCND1	TPR, KRAS, BRAF, CTNNB1, TCF7L1
152	hsa04921	Oxytocin signaling pathway	1.13697	10	0.0375	1.86253e-05	0.000148226	OXTR, RAF1, MAPK1, JUN, CCND1, PLCB3, CACNA2D1, PPP3CA, MYLK, MYL6, PPP1R12A, PPP1R12B, PPP1R12C, CDKN1A	KRAS, EEF2K, CACNA1F, ITPR2, ITPR3, NFATC4, PRKAG1, NPR2, ROCK2, PPP1CA, PPP1CB, ADCY5, PRKACB, GNAI3, GNAI2, EGFR
153	hsa04270	Vascular smooth muscle contraction	1.19915	10	0.015	2.17556e-05	0.00248889	MYLK, MYL6, MYH14, PLCB3, ARAF, RAF1, MAPK1, CALD1, PPP1R12A, PPP1R12B, PPP1R12C	KCNMA1, CACNA1F, ITPR2, ITPR3, PRKCD, PRKCE, BRAF, PPP1R14A, PPP1CA, PPP1CB, GNA12, GNA13, ROCK2, ADCY5, PRKACB, NPR2
154	hsa04340	Hedgehog signaling pathway	1.53054	10	0.04	2.6017e-05	0.00244791	CSNK1A1, CSNK1G1, CSNK1D, GLI2, KIF7, CCND1, CCND2, BTRC, SMURF2	PTCH1, PRKACB, CSNK1G3, CUL1, ARRB1
155	hsa04912	GnRH signaling pathway	1.40593	10	0.0425	2.60375e-05	0.00141905	PLCB3, MAP3K2, MAP2K3, MAPK11, MAPK12, MAPK13, JUN, RAF1, MAPK1	ADCY5, PRKACB, ITPR2, ITPR3, PRKCD, CACNA1F, MAP3K4, MAP2K6, MAPK14, PLD1, PLD2, MAPK8, EGFR, KRAS
156	hsa05414	Dilated cardiomyopathy	1.61569	10	0.01	2.73551e-05	0.000801298	ITGA2, ITGA3, ITGA4, ITGA7, ITGA11, ACTC1, TPM1, TPM3, TPM4, CACNA2D1, SLC8A1, TGFB1, TGFB2	ITGA1, ITGA5, ITGA6, ITGB4, SGCD, SGCB, LAMA2, DAG1, DES, MYBPC3, ADCY5, PRKACB, CACNA1F, TGFB3
157	hsa00510	N-Glycan biosynthesis	1.47806	10	0.02	3.0435e-05	0.0289896		ALG13, ALG14, DPM1, DPM3, ALG1, STT3A, STT3B, RPN2, DAD1, DDOST, MAN1A2, MAN1A1, MGAT3
158	hsa04213	Longevity regulating pathway - multiple species	1.46706	10	0.065	3.52006e-05	0.000273103	IGF1R, IRS1, PIK3R2, AKT1S1, EIF4EBP2, HSPA8, CLPB	KRAS, PIK3R1, PIK3R3, AKT1, AKT2, ADCY5, PRKACB, PRKAG1, HDAC2
159	hsa04022	cGMP-PKG signaling pathway	1.19312	10	0.01	3.6182e-05	4.4894e-05	PPP3CA, SLC8A1, PLCB3, PPP1R12A, MYLK, IRS1, BAD, VASP, RAF1, MAPK1	GNA12, GNA13, TRPC6, NFATC4, NPR2, CACNA1F, KCNMA1, ATP1A2, ATP1B1, ATP1B3, ITPR2, ITPR3, ROCK2, PPP1CA, PPP1CB, ADCY5, PDE3A, GNAI3, GNAI2, AKT1, AKT2, PRKCE, VDAC3, CREB3L1
160	hsa00513	Various types of N-glycan biosynthesis	1.49601	10	0.015	4.40402e-05	0.00804856		ALG13, ALG14, ALG1, STT3A, STT3B, RPN2, DAD1, DDOST, MAN1A2, MAN1A1
161	hsa00010	Glycolysis / Gluconeogenesis	1.89495	10	0.045	4.70953e-05	0.000589854	HK3, HK2, HKDC1, PFKP, GAPDH, PGAM1, ENO2, ENO1, PKM, ALDH1B1, ALDH3A1, BPGM	PFKM, ADH1B, ALDH2, ALDH3A2, ALDH7A1, ACSS1, ACSS2, GALM, MINPP1, PCK2
162	hsa03440	Homologous recombination	1.04721	10	0.0375	6.37093e-05	0.00434613	SSBP1	ATM, BABAM1, RPA1, RPA2, RPA3, POLD1
163	hsa05202	Transcriptional misregulation in cancer	0.947475	10	0.0225	7.32451e-05	0.0227478	RUNX1, PML, CDK9, RUNX2, IGF1R, CCND2, TRAF1, BCL2L1, TFE3, CDKN1A, PLAU, PLAT, TGFBR2, ATF1, ASPSCR1, MET, BAX, BAK1	HDAC2, SIN3A, PBX1, SUPT3H, CDK14, LDB1, MAF, ZBTB17, EWSR1, ATM, FUS
164	hsa04152	AMPK signaling pathway	1.42121	10	0.03	8.48523e-05	0.00280657	MAP3K7, STRADB, PFKFB2, PFKP, CCND1, HMGCR, MLYCD, CPT1C, PPP2R1B, TBC1D1, IGF1R, IRS1, PIK3R2, AKT1S1, ULK1	PRKAG1, PFKM, PCK2, CREB3L1, ELAVL1, EEF2K, LIPE, SCD, PPP2R3B, PPP2R5C, PPP2R5A, PIK3R1, PIK3R3, AKT1, AKT2
165	hsa04929	GnRH secretion	1.24356	10	0.0175	0.000100934	0.00504957	PLCB3, RAF1, MAPK1, PIK3R2	ITPR2, ITPR3, TRPC1, CACNA1F, ARRB1, KRAS, PIK3R1, PIK3R3, AKT1, AKT2
166	hsa04613	Neutrophil extracellular trap formation	1.31594	10	0.03	0.000138013	0.00166328	MAP3K7, RAF1, MAPK1, ITGB2, PLCB3, PIK3R2, C3, MAPK11, MAPK12, MAPK13, FGB, HDAC7, HDAC9	RAC1, VDAC3, PIK3R1, PIK3R3, AKT1, AKT2, HMGB1, MAPK14, CASP1, HAT1, HDAC2, HDAC5
167	hsa04721	Synaptic vesicle cycle	1.34641	10	0.015	0.000168243	0.024377	VAMP2, STX1A, STX2, UNC13B, CLTA, CLTB, ATP6V1B2, ATP6V1E1, ATP6V1F, ATP6V1G1, ATP6V1G2, ATP6V0A1, ATP6V1H, SLC1A1	DNM1, AP2B1, ATP6V0A2, SLC1A3
168	hsa04966	Collecting duct acid secretion	1.96783	10	0.01	0.000176271	0.0025117	CA2, ATP6V1B2, ATP6V1G1, ATP6V1G2, ATP6V1E1, ATP6V1F, ATP6V0A1, SLC12A7	ATP6V0A2
169	hsa04928	Parathyroid hormone synthesis, secretion and action	1.24525	10	0.025	0.000177904	0.000923105	PLCB3, MAPK1, ARAF, RAF1, LRP6, CDKN1A, RUNX2	GNAI3, GNAI2, ADCY5, ITPR2, ITPR3, FGFR1, ARRB1, BRAF, PRKACB, NACA, CREB3L1, GNA12, GNA13, PLD1, PLD2, EGFR
170	hsa05034	Alcoholism	1.34077	10	0.035	0.00019744	0.000844937	HDAC7, HDAC9, SHC3, ARAF, RAF1, MAPK1, PKIA	HDAC2, HDAC5, HAT1, GNAI3, GNAI2, GNB1, GNB4, GNG7, GNG10, GNG11, ADCY5, PRKACB, CREB3L1, KRAS, BRAF, PPP1R1B, PPP1CA, PPP1CB
171	hsa05110	Vibrio cholerae infection	1.39221	5	0.005	0.000203919	0.0352111	ATP6V1B2, ATP6V1E1, ATP6V1F, ATP6V1G1, ATP6V1G2, ATP6V0A1, ATP6V1H, SEC61G	ATP6V0A2, KDELR2, SEC61A1, PRKACB
172	hsa05144	Malaria	1.62424	10	0.005	0.000212499	0.0197653	MET, HBB, TGFB1, TGFB2, IL18, VCAM1, THBS1, THBS2, THBS3, ITGB2, ICAM1	LRP1, CD81, TGFB3
173	hsa05140	Leishmaniasis	1.32893	10	0.0125	0.000287119	0.00243404	IRAK1, MAP3K7, NFKBIB, TGFB1, TGFB2, C3, ITGB2, ITGA4, MAPK1, JUN, MAPK11, MAPK12, MAPK13	IRAK4, TAB1, TGFB3, MAPK14, JAK2
174	hsa04920	Adipocytokine signaling pathway	1.17041	10	0.0225	0.000295874	0.00716987	IKBKG, NFKBIB, NFKBIE, IRS1, CPT1C	TRAF2, MAPK8, CHUK, AKT1, AKT2, ACSL3, JAK2, PCK2, PRKAG1
175	hsa00220	Arginine biosynthesis	1.55041	5	0.005	0.000297251	0.00035563	ARG2, GLUD1, GPT2	ASS1, GLUL, CPS1
176	hsa04612	Antigen processing and presentation	1.06117	10	0.0125	0.000351659	0.00133247	HSPA8, HLA-A, HLA-B, HLA-C, HLA-E, B2M, PDIA3, TAPBP, TAP1, LGMN, RFX5	CALR, CTSB, NFYB
177	hsa04976	Bile secretion	0.925441	10	0.005	0.000361348	0.00491559	HMGCR, SCARB1, LDLR, NCEH1, CA2, SLC4A2, ABCB1, AQP1	ABCC3, ATP1A2, ATP1B1, ATP1B3, ADCY5, PRKACB
178	hsa04137	Mitophagy - animal	1.60137	10	0.0175	0.000421002	0.00115207	EIF2AK3, JUN, RPS27A, USP30, OPTN, MAP1LC3B2, TFE3, BCL2L1, ULK1, TBC1D17	MAPK8, TOMM7, RHOT1, USP15, GABARAPL2, TFEB, CSNK2B, KRAS, RRAS2, TBC1D15
179	hsa04979	Cholesterol metabolism	1.62424	10	0.01	0.000426023	0.00547048	ABCA1, LDLR, NCEH1, SCARB1, APOB, PCSK9, TSPO, APOC3	PLTP, LRP1, LIPA, VDAC3, CYP27A1, NPC1
180	hsa04211	Longevity regulating pathway	1.14975	10	0.015	0.000429105	0.0218009	IGF1R, IRS1, PIK3R2, AKT1S1, ULK1, ATG13, BAX, SESN2	KRAS, PIK3R1, PIK3R3, AKT1, AKT2, ADCY5, PRKACB, CREB3L1, PRKAG1, SESN3
181	hsa00380	Tryptophan metabolism	1.27909	10	0.015	0.000477645	0.00198981	DLST, EHHADH, ECHS1, ALDH1B1	HADH, ALDH2, ALDH3A2, ALDH7A1, CYP1B1
182	hsa04146	Peroxisome	1.87184	10	0.0175	0.00064342	0.00115205	PEX6, MPV17L2, AMACR, ACOX3, ACOX2, EHHADH, ACAA1, DECR2, ECH1, ECI2, NUDT19, MLYCD, PAOX, PRDX1	PEX3, ABCD3, PXMP2, MPV17, PXMP4, PEX11B, ACSL3, GNPAT, FAR1, MVK, IDH2, PRDX5, GSTK1
183	hsa04960	Aldosterone-regulated sodium reabsorption	1.78667	10	0.0225	0.00072202	0.00557038	NEDD4L, SFN, IRS1, PIK3R2, MAPK1	KRAS, ATP1A2, ATP1B1, ATP1B3, PIK3R1, PIK3R3
184	hsa04215	Apoptosis - multiple species	2.20059	10	0.025	0.00104436	0.0349548	CASP3, BID, BBC3, BCL2L1, BAX, BAK1, CASP9, XIAP	BCL2L11, APAF1, HTRA2, MAPK8
185	hsa00531	Glycosaminoglycan degradation	2.39362	7	0.005	0.00126524	0.00169461	HYAL2, IDS, IDUA, HPSE, SGSH	GUSB, HGSNAT, GALNS
186	hsa00062	Fatty acid elongation	2.22451	10	0.02	0.00128565	0.00462344	ACAA2, HADHB, ECHS1, MECR, ELOVL1, ACOT7	HADH, ELOVL5, ACOT1
187	hsa00670	One carbon pool by folate	2.21078	3	0.005	0.00132639	0.0393887	MTHFD1L, MTHFD2L, TYMS	SHMT1, MTR, ALDH1L2, MTHFR
188	hsa00310	Lysine degradation	1.37221	10	0.015	0.00134171	0.00532947	DLST, EHHADH, ECHS1, SETD7, ALDH1B1, PLOD2	ALDH7A1, HADH, PHYKPL, EZH2, SETD2, TMLHE, ALDH2, ALDH3A2
189	hsa04710	Circadian rhythm	1.06591	10	0.0125	0.00137925	0.048762	CSNK1D, SKP1, BTRC	CRY2, PRKAG1, CUL1
190	hsa04261	Adrenergic signaling in cardiomyocytes	1.16017	10	0.0175	0.00141975	0.0200101	SLC8A1, CACNA2D1, PPP2R1B, TPM1, TPM3, TPM4, ACTC1, MYL4, PLCB3, MAPK1, MAPK11, MAPK12, MAPK13	ADCY5, PRKACB, ATP1A2, ATP1B1, ATP1B3, CACNA1F, PPP2R3B, PPP2R5C, PPP2R5A, PPP1CA, PPP1CB, CREB3L1, MAPK14, GNAI3, GNAI2, AKT1, AKT2
191	hsa04650	Natural killer cell mediated cytotoxicity	1.0215	10	0.025	0.00142685	0.0110022	HLA-A, HLA-B, HLA-C, HLA-E, ICAM1, ITGB2, RAC3, MAPK1, PIK3R2, SHC3, ARAF, RAF1, MICB, MICA, PPP3CA, TNFRSF10A, CASP3, BID	RAC1, PIK3R1, PIK3R3, KRAS, BRAF
192	hsa03450	Non-homologous end-joining	1.74919	10	0.03	0.00142812	0.0226667		XRCC6, XRCC5, PRKDC, NHEJ1
193	hsa04730	Long-term depression	1.47022	10	0.04	0.0018119	0.0119175	PPP2R1B, ARAF, RAF1, MAPK1, GNAZ, PLCB3, IGF1R	KRAS, BRAF, GNAI3, GNAI2, GNA12, GNA13, ITPR2, ITPR3
194	hsa00480	Glutathione metabolism	2.17058	10	0.01	0.00214257	0.0389893	GGT7, GGT6, CHAC2, TXNDC12	GGT5, GGCT, ANPEP, GSTM3, MGST3, GSTM5, GSTM2, GSTO1, GSTP1, GSTK1, GSR, IDH2, G6PD, GPX4, GPX7, GPX1, RRM1
195	hsa00020	Citrate cycle (TCA cycle)	0.75798	10	0.01	0.0022087	0.00725785	DLST, MDH2	IDH2, PCK2
196	hsa04916	Melanogenesis	1.12571	8	0.005	0.00225053	0.0407351	WNT5A, WNT5B, FZD6, TCF7L2, KIT, RAF1, MAPK1, PLCB3	ADCY5, PRKACB, CREB3L1, CREBBP, EP300, FZD2, DVL2, CTNNB1, TCF7L1, KRAS, GNAI3, GNAI2
197	hsa00250	Alanine, aspartate and glutamate metabolism	1.94909	6	0.005	0.00236021	0.0466811	ASRGL1, NIT2, GPT2, ABAT, ALDH5A1, GLUD1, ALDH4A1	ASNS, ASS1, GLUL, CPS1, GFPT2
198	hsa04371	Apelin signaling pathway	1.46301	10	0.0125	0.00248039	0.0421319	PLCB3, SLC8A1, MYLK, MYL4, RAF1, MAPK1, JAG1, CCND1, MAP1LC3B2, SPHK2, SERPINE1, PLAT	ADCY5, PRKACB, LIPE, GNAI3, GNAI2, GNB1, GNB4, GNG7, GNG10, GNG11, ITPR2, ITPR3, PRKCE, KRAS, RRAS2, AKT1, AKT2, PRKAG1, NRF1, SPHK1, GNA13, HDAC5, SMAD4
199	hsa00410	beta-Alanine metabolism	2.75073	10	0.015	0.00255245	0.0272505	CNDP2, ABAT, ALDH1B1, ALDH3A1, DPYD, EHHADH, ECHS1, ACADS, ACOX3, MLYCD	CSAD, ALDH2, ALDH3A2, ALDH7A1, ALDH6A1
200	hsa05031	Amphetamine addiction	0.823892	2	0.0075	0.00269611	0.0169467	STX1A, PPP3CA, JUN	ADCY5, PRKACB, PPP1R1B, PPP1CA, PPP1CB, CREB3L1, HDAC2
201	hsa00532	Glycosaminoglycan biosynthesis - chondroitin sulfate / dermatan sulfate	2.55818	9	0.005	0.00351924	0.0097409	B3GALT6, B3GAT3, CHST3, CHST15	XYLT2, CHSY3, CHSY1, CHPF, CHST14
202	hsa00563	Glycosylphosphatidylinositol (GPI)-anchor biosynthesis	1.53054	10	0.01	0.00472769	0.0298573	PIGP	PIGB, PIGK, PIGS, PIGT, PIGU, PGAP1
203	hsa04922	Glucagon signaling pathway	1.05894	10	0.02	0.0072204	0.00827697	PLCB3, PPP3CA, CPT1C, PHKA2, PFKP, PGAM1, PKM	AKT1, AKT2, PRKACB, CREB3L1, CREBBP, EP300, ITPR2, ITPR3, PRMT1, PCK2, PRKAG1, PFKM
204	hsa04923	Regulation of lipolysis in adipocytes	1.34369	4	0.005	0.00725743	0.00751226	ABHD5, IRS1, PIK3R2	ADCY5, PRKACB, LIPE, MGLL, PIK3R1, PIK3R3, AKT1, AKT2, GNAI3, GNAI2
205	hsa05323	Rheumatoid arthritis	0.978039	1	0.005	0.00884488	0.00884488	ITGB2, ICAM1, IL18, JUN, TGFB1, TGFB2, ATP6V1B2, ATP6V1E1, ATP6V1F, ATP6V1G1, ATP6V1G2, ATP6V0A1, ATP6V1H	TGFB3, ATP6V0A2, CTSK
206	hsa05134	Legionellosis	1.29655	2	0.005	0.0102473	0.0102473	HSPD1, C3, ITGB2, CASP9, CASP3, NFKB2, HSPA8, IL18	RAB1A, APAF1, HSF1, PYCARD, CASP1
207	hsa05217	Basal cell carcinoma	1.35354	1	0.005	0.0106119	0.0106119	CDKN1A, BAX, BAK1, KIF7, GLI2, WNT5A, WNT5B, FZD6, AXIN1, TCF7L2	PTCH1, FZD2, DVL2, CTNNB1, TCF7L1
208	hsa00340	Histidine metabolism	1.62424	10	0.01	0.010863	0.0167917	ALDH1B1, ALDH3A1, CNDP2	ALDH2, ALDH3A2, ALDH7A1
209	hsa04216	Ferroptosis	1.10924	1	0.005	0.0110388	0.0110388	SAT1, FTL, MAP1LC3B2, NCOA4	GPX4, ACSL3, HMOX1, VDAC3
210	hsa04724	Glutamatergic synapse	1.16742	9	0.005	0.0123343	0.0274137	SLC38A2, PPP3CA, SHANK3, SHANK2, PLCB3, MAPK1, SLC1A1	TRPC1, ITPR2, ITPR3, PLD1, PLD2, ADCY5, PRKACB, GNAI3, GNAI2, GNB1, GNB4, GNG7, GNG10, GNG11, SLC1A3, GLUL
211	hsa00600	Sphingolipid metabolism	1.62424	7	0.005	0.0132209	0.0489302	DEGS1, SMPD2, SPHK2, GBA2, B4GALT5, NEU1	SPTLC1, SPTLC3, KDSR, CERS6, SMPD1, SMPD4, SPHK1, PSAP
212	hsa04961	Endocrine and other factor-regulated calcium reabsorption	1.07261	8	0.005	0.0137639	0.0149976	CLTA, CLTB, SLC8A1, PLCB3	PRKACB, DNM1, AP2B1, ATP1A2, ATP1B1, ATP1B3
213	hsa04136	Autophagy - other	1.24356	2	0.0075	0.0173567	0.0497442	ATG13, IGBP1, ATG2B	WIPI2, GABARAPL2, ATG4B, ATG4C
214	hsa00330	Arginine and proline metabolism	1.53965	10	0.01	0.0178265	0.0298098	CKMT2, CKB, ALDH1B1, CNDP2, SAT1, ARG2, PRODH, ALDH4A1, ALDH18A1, P4HA3	ALDH2, ALDH3A2, ALDH7A1
215	hsa00030	Pentose phosphate pathway	1.56823	5	0.005	0.0186974	0.0197946	PGLS, TALDO1, PRPS1, PFKP	G6PD, H6PD, DERA, PFKM
216	hsa00100	Steroid biosynthesis	1.79522	1	0.005	0.021018	0.021018		FDFT1, TM7SF2, LBR, HSD17B7, DHCR24, LIPA
217	hsa04725	Cholinergic synapse	1.16742	7	0.01	0.0223507	0.0452512	PLCB3, KCNQ5, MAPK1, PIK3R2	ITPR2, ITPR3, GNAI3, GNAI2, GNB1, GNB4, GNG7, GNG10, GNG11, KRAS, ADCY5, PRKACB, CREB3L1, JAK2, PIK3R1, PIK3R3, AKT1, AKT2, CACNA1F
218	hsa04973	Carbohydrate digestion and absorption	1.51596	2	0.005	0.0240545	0.0328929	HK3, HK2, HKDC1, PIK3R2, PLCB3	ATP1A2, ATP1B1, ATP1B3, PIK3R1, PIK3R3, AKT1, AKT2
219	hsa04977	Vitamin digestion and absorption	1.23584	10	0.005	0.0248715	0.0360513	SLC19A1, SCARB1, APOB	ABCC1, TCN2
220	hsa00561	Glycerolipid metabolism	1.17987	8	0.005	0.036677	0.042985	ALDH1B1, LPIN3, DGKD, DGKQ	ALDH2, ALDH3A2, ALDH7A1, AGPAT1, DGKZ, AGK, MGLL
221	hsa04925	Aldosterone synthesis and secretion	1.04416	6	0.005	0.0442163	0.0455724	PLCB3, ATF1, DAGLA, DAGLB, LDLR, SCARB1	ITPR2, ITPR3, PRKCE, PRKD3, CREB3L1, ATP1A2, ATP1B1, ATP1B3, CACNA1F, LIPE, ADCY5, PRKACB
222	hsa00053	Ascorbate and aldarate metabolism	1.13697	6	0.005	0.046665	0.0493692	ALDH1B1	UGDH, GUSB, ALDH2, ALDH3A2, ALDH7A1
223	hsa04974	Protein digestion and absorption	1.37815	1	0.005	0.0481328	0.0481328	SLC38A2, SLC1A1, SLC8A1, COL4A2, COL4A1, COL8A1	ATP1A2, ATP1B1, ATP1B3, XPNPEP2, SLC1A5, COL1A1, COL1A2, COL3A1, COL5A1, COL6A1, COL6A2, COL6A3, COL12A1, COL14A1, COL15A1, COL16A1, COL18A1, COL21A1

## Sheet: pathfindR_WELCH_KEGGterms
	ID	Term_Description	Fold_Enrichment	occurrence	support	lowest_p	highest_p	Up_regulated	Down_regulated
1	hsa03010	Ribosome	1.99521	10	0.3525	9.92716e-62	8.14732e-37	MRPS9, MRPS11, MRPS14, MRPS16, MRPS18A, RPS4Y1, RPS6, RPS10, RPS17, RPS21, RPS27A, RPS28, FAU, MRPL4, MRPL11, MRPL14, MRPL18, MRPL19, MRPL24, MRPL34, RPL3L, RPL19, RSL24D1, RPL26, RPL26L1, RPL34, RPLP1	MRPS6, MRPS7, RPS2, RPS9, RPS13, RPS15, RPS15A, RPS23, RPS25, RPS27L, MRPL1, MRPL2, MRPL3, MRPL9, MRPL10, MRPL16, MRPL21, MRPL27, MRPL28, MRPL35, RPL3, RPL7, RPL9, RPL18, RPL22L1, RPL22, RPL23A, RPL27, RPL27A, RPL28, RPL30, RPL32, RPL35, RPL36, RPL38, RPL36AL, RPLP0
2	hsa03040	Spliceosome	1.96207	10	0.425	2.92919e-59	1.47703e-30	LSM3, LSM5, SNU13, HSPA8, SRSF7	DDX46, DHX38, DHX8, DHX15, SNRPD2, SNRPD3, SNRNP70, SNRPA, SNRPC, TCERG1, FUS, SNRPA1, SNRPB2, SF3A2, SF3A3, SF3B3, SF3B4, SF3B6, PUF60, SMNDC1, CHERP, U2SURP, LSM4, LSM6, LSM8, PRPF4, PPIH, PRPF31, PRPF38B, EFTUD2, SNRNP200, PRPF6, PRPF8, SNRNP40, DDX23, PRPF19, CDC5L, BCAS2, PLRG1, CTNNBL1, HSPA1L, XAB2, ISY1, PPIE, CCDC12, RBM22, AQR, ACIN1, THOC1, THOC2, THOC3, NCBP1, HNRNPA3, HNRNPA1, SRSF8
3	hsa03013	Nucleocytoplasmic transport	2.40623	10	0.3475	2.4113e-46	4.72135e-31	NUP210, POM121C, KPNA2, KPNA6, RANBP17, CASC3	GLE1, NUP98, NUP88, RANBP2, UBE2I, SUMO3, SUMO2, NUP160, NUP133, SEH1L, NUP43, NUP37, NUP62, NUP54, NUP205, NUP155, NUP93, NDC1, TPR, NUP50, KPNB1, TNPO3, IPO5, IPO8, IPO11, IPO13, SNUPN, XPO1, CSE1L, XPOT, XPO4, XPO5, XPO6, RAN, NCBP1, ACIN1, SAP18, UPF1, UPF2, UPF3B, SRRM1, THOC1, THOC2, THOC5, THOC6, THOC7, THOC3
4	hsa05020	Prion disease	1.78745	10	0.395	7.59886e-39	7.21829e-35	NCAM1, NCAM2, BAX, EIF2AK3, PPP3CA, BAD, SLC25A5, CASP9, CASP3, NDUFV3, NDUFA1, NDUFA2, NDUFA7, NDUFB1, NDUFB4, NDUFB7, NDUFB8, NDUFB11, NDUFS1, UQCRFS1, UQCRH, UQCRB, UQCRQ, COX5A, COX5B, COX6A1, PSMA2, PSMB6, PSMB1, PSMB4, PSMD9, PSMD4, HSPA8, PIK3R2, MAPK11, MAPK12, MAPK13, MAPK1, MAPK3, KIF5C, KLC1, KLC2, TUBA4A, TUBAL3, TUBB6, TUBB, TUBB4A, TUBB8, TUBB2B, TUBB4B	STIP1, PRKACB, CACNA1F, ITPR3, PPP3CC, VDAC2, VDAC3, SLC25A6, APAF1, MCU, NDUFV1, NDUFV2, NDUFA3, NDUFA4, NDUFA6, NDUFA8, NDUFA10, NDUFAB1, NDUFA13, NDUFB3, NDUFB9, NDUFS2, SDHB, UQCR10, UQCR11, COX7A2L, COX7C, PSMA4, PSMA1, PSMB7, PSMB3, PSMC5, PSMD1, PSMD3, PSMD12, PSMD13, C7, HSPA1L, NOTCH1, CAV1, PIK3CD, PIK3CB, PIK3R1, PRKCD, MAPK14, MAPK8, CREB3L1, GSK3B, CSNK2B
5	hsa05208	Chemical carcinogenesis - reactive oxygen species	2.03608	10	0.2825	2.20791e-34	7.65157e-30	NDUFV3, NDUFA1, NDUFA2, NDUFA7, NDUFB1, NDUFB4, NDUFB7, NDUFB8, NDUFB11, NDUFS1, UQCRFS1, UQCRH, UQCRB, UQCRQ, COX5A, COX5B, COX6A1, SLC25A5, MET, SOS2, NRAS, ARAF, RAF1, MAPK1, MAPK3, MAP3K5, MAPK11, MAPK12, MAPK13, JUN, PIK3R2, BAD, IKBKB, IKBKG, PTPRJ, ACP1, PTPN11, ABL2	AS3MT, GSTM3, MGST3, GSTM5, GSTM2, GSTO1, NDUFV1, NDUFV2, NDUFA3, NDUFA4, NDUFA6, NDUFA8, NDUFA10, NDUFAB1, NDUFA13, NDUFB3, NDUFB9, NDUFS2, SDHB, UQCR10, UQCR11, COX7A2L, COX7C, VDAC2, VDAC3, SLC25A6, CYP1B1, EPHX1, NQO1, CBR1, AHR, EGFR, SOS1, KRAS, BRAF, MAP2K7, MAPK8, MAPK14, PIK3R1, PIK3CD, PIK3CB, AKT1, AKT2, PTEN, CHUK, PRKCD, SRC, PRKD3, PTK2, PLD1, PLD2, KEAP1, HMOX1
6	hsa00190	Oxidative phosphorylation	1.78332	10	0.09	1.23614e-33	1.47945e-26	NDUFS1, NDUFV3, NDUFA1, NDUFA2, NDUFA7, NDUFB1, NDUFB4, NDUFB7, NDUFB8, NDUFB11, UQCRFS1, UQCRH, UQCRB, UQCRQ, COX5A, COX5B, COX6A1, ATP6V1A, ATP6V1B2, ATP6V1E1, ATP6V1F, ATP6V1G1, ATP6V1G2, ATP6V1H, ATP6V0A1	NDUFS2, NDUFV1, NDUFV2, NDUFA3, NDUFA4, NDUFA6, NDUFA8, NDUFA10, NDUFAB1, NDUFA13, NDUFB3, NDUFB9, SDHB, UQCR10, UQCR11, COX7A2L, COX7C, ATP6V0A2, ATP6V0D1, PPA2
7	hsa05012	Parkinson disease	1.75828	10	0.355	2.65369e-31	1.53872e-28	RPS27A, UBE2L6, UBE2G1, SNCA, PSMA2, PSMB6, PSMB1, PSMB4, PSMD9, PSMD4, UCHL1, CAMK2D, ATF6, EIF2AK3, NDUFV3, NDUFA1, NDUFA2, NDUFA7, NDUFB1, NDUFB4, NDUFB7, NDUFB8, NDUFB11, NDUFS1, UQCRFS1, UQCRH, UQCRB, UQCRQ, COX5A, COX5B, COX6A1, SLC25A5, CASP9, CASP3, BCL2L1, BAX, KIF5C, KLC1, KLC2, TUBA4A, TUBAL3, TUBB6, TUBB, TUBB4A, TUBB8, TUBB2B, TUBB4B, MAP3K5	GNAI2, ADCY5, PRKACB, UBE2J2, UBE2J1, PSMA4, PSMA1, PSMB7, PSMB3, PSMC5, PSMD1, PSMD3, PSMD12, PSMD13, CAMK2G, ITPR3, PLCG1, ERN1, SLC39A7, NDUFV1, NDUFV2, NDUFA3, NDUFA4, NDUFA6, NDUFA8, NDUFA10, NDUFAB1, NDUFA13, NDUFB3, NDUFB9, NDUFS2, SDHB, UQCR10, UQCR11, COX7A2L, COX7C, MCU, HTRA2, VDAC2, VDAC3, SLC25A6, APAF1, PARK7, MFN1, MAPK8, KEAP1
8	hsa04120	Ubiquitin mediated proteolysis	1.91761	10	0.3925	1.60716e-30	7.52795e-12	RPS27A, UBE2B, UBE2G1, UBE2L6, UBE2O, UBE2S, UBE3C, SMURF2, WWP1, WWP2, NEDD4L, HERC2, STUB1, PML, XIAP, MID1, TRIM32, TRIM37, SKP1, BTRC, FZR1, ANAPC16	SAE1, UBA2, UBA3, UBA6, UBE2A, UBE2D2, UBE2E3, UBE2I, UBE2J1, UBE2J2, UBE2R2, UBE2K, UBE3A, HUWE1, HERC4, UBE4A, UBE4B, PPIL2, PRPF19, COP1, PIAS1, PIAS2, SYVN1, CUL1, VHL, KEAP1, DDB1, CUL5, CUL7, ANAPC2, ANAPC1, ANAPC5, CDC16, CDC23, ANAPC10
9	hsa05415	Diabetic cardiomyopathy	2.00411	10	0.2	2.26388e-30	1.04107e-28	CAMK2D, MAPK11, MAPK12, MAPK13, TGFB1, TGFB2, PRKCZ, IRS1, PIK3R2, TBC1D4, MPC1, PDHA1, NDUFV3, NDUFA1, NDUFA2, NDUFA7, NDUFB1, NDUFB4, NDUFB7, NDUFB8, NDUFB11, NDUFS1, UQCRFS1, UQCRH, UQCRB, UQCRQ, COX5A, COX5B, COX6A1, SLC25A5, GAPDH, TGFBR2, PLCB3	GFPT2, CAMK2G, MAPK14, MAPK8, COL1A1, COL1A2, COL3A1, TGFB3, PDK2, PRKCD, PTPA, PPP1CA, PPP1CB, CPT2, PIK3CD, PIK3CB, PIK3R1, PTEN, AKT1, AKT2, MTOR, GSK3B, GYS1, MPC2, NDUFV1, NDUFV2, NDUFA3, NDUFA4, NDUFA6, NDUFA8, NDUFA10, NDUFAB1, NDUFA13, NDUFB3, NDUFB9, NDUFS2, SDHB, UQCR10, UQCR11, COX7A2L, COX7C, VDAC2, VDAC3, SLC25A6, PARP1, G6PD, GSR, ACE
10	hsa05171	Coronavirus disease - COVID-19	1.51111	10	0.3475	6.34171e-30	4.46083e-23	ADAM17, NFKBIB, RPS4Y1, RPS6, RPS10, RPS17, RPS21, RPS27A, RPS28, FAU, RPL3L, RPL19, RSL24D1, RPL26, RPL26L1, RPL34, RPLP1, PIK3R2, MAPK1, MAPK3, MAPK11, MAPK12, MAPK13, IRAK1, MAP3K7, JUN, IKBKB, IKBKG, MAVS, C3, FGB	ACE, EGFR, TYK2, RPS2, RPS9, RPS13, RPS15, RPS15A, RPS23, RPS25, RPS27L, RPL3, RPL7, RPL9, RPL18, RPL22L1, RPL22, RPL23A, RPL27, RPL27A, RPL28, RPL30, RPL32, RPL35, RPL36, RPL38, RPL36AL, RPLP0, PIK3CD, PIK3CB, PIK3R1, PLCG1, MAPK14, IRAK4, MAPK8, CHUK, CASP1, TBK1, IRF3, STAT1, STAT2, IRF9, C7
11	hsa03030	DNA replication	2.98762	10	0.32	1.50738e-29	1.82171e-18	SSBP1, POLE, POLE3	RPA1, PCNA, LIG1, PRIM1, PRIM2, POLD1, MCM2, MCM3, MCM4, MCM5, MCM6, MCM7, RPA2, RPA3, RFC1, RFC4, RFC2, RFC5, RFC3, RNASEH2A
12	hsa03020	RNA polymerase	3.01695	10	0.05	7.38916e-29	4.83185e-19	POLR2C, POLR2M, POLR1C, POLR3D, POLR3E, POLR3F, POLR3G, CRCP, POLR3K, POLR2F, POLR2K	POLR2B, POLR2J, POLR3B, POLR3A, POLR1B, POLR1E, POLR2E, POLR2H, POLR2L
13	hsa03050	Proteasome	2.07834	10	0.185	1.54089e-28	3.08264e-15	PSMD9, PSMD4, PSME1, PSMA2, PSMB6, PSMB1, PSMB4, PSMB9, PSMB10, PSMF1	PSMD3, PSMD12, PSMD13, PSMD1, PSMC5, PSMA4, PSMA1, PSMB7, PSMB3, PSMB8
14	hsa04144	Endocytosis	2.16422	10	0.375	6.40382e-28	5.72316e-22	CLTA, AP2M1, TGFBR2, ZFYVE16, PML, IGF1R, SH3GLB1, SH3GLB2, EPN2, EPS15L1, NEDD4L, RNF41, SMURF2, WWP1, LDLR, DAB2, GRK6, ACTR2, ACTR3B, ARPC1B, ARPC3, WIPF2, WIPF1, HSPA8, CAPZA1, CAPZB, SNX12, SNX3, STAMBP, HGS, MVB12B, VPS37A, VPS37C, CHMP4B, CHMP2B, CHMP7, VTA1, CHMP5, SNX2, SNX6, HLA-A, HLA-B, HLA-C, HLA-E, RAB5A, RAB5B, RAB5C, RABEP1, RBSN, RUFY2, SNX4, RAB11FIP2, RAB11FIP1, RAB11FIP5, ZFYV…	ARF6, PIP5K1C, PLD1, PLD2, DNM1, CLTCL1, AP2A2, AP2B1, EHD2, EGFR, PDGFRA, SH3KBP1, AMPH, BIN1, EPS15, GRK5, ARRB1, HSPA1L, VPS26B, VPS26A, RAB7A, MVB12A, VPS37B, CHMP2A, SPG21, SNX1, SNX5, SRC, CAV1, EHD3, EEA1, RAB4A, VPS45, RAB22A, RAB31, RAB10, RAB8A, RAB35, ASAP1, ASAP2, IQSEC2, IQSEC1, ARFGEF1, ARF5
15	hsa04932	Non-alcoholic fatty liver disease	1.94338	10	0.135	7.98475e-27	3.19822e-23	IRS1, IRS2, PIK3R2, RXRA, MAPK11, MAPK12, MAPK13, MAP3K5, JUN, IKBKB, TGFB1, EIF2AK3, BAX, BID, CASP3, NDUFV3, NDUFA1, NDUFA2, NDUFA7, NDUFB1, NDUFB4, NDUFB7, NDUFB8, NDUFB11, NDUFS1, UQCRFS1, UQCRH, UQCRB, UQCRQ, COX5A, COX5B, COX6A1	PIK3CD, PIK3CB, PIK3R1, AKT1, AKT2, GSK3B, PRKAB1, PRKAG1, MAPK14, MAPK8, ERN1, TRAF2, BCL2L11, FAS, CASP8, NDUFV1, NDUFV2, NDUFA3, NDUFA4, NDUFA6, NDUFA8, NDUFA10, NDUFAB1, NDUFA13, NDUFB3, NDUFB9, NDUFS2, SDHB, UQCR10, UQCR11, COX7A2L, COX7C
16	hsa04714	Thermogenesis	1.76176	10	0.095	1.21326e-26	1.39161e-14	ADCY9, MAP3K5, MAP2K3, MAPK11, MAPK12, MAPK13, SIRT6, FRS2, SOS2, NRAS, AKT1S1, RPS6KB1, RPS6KB2, RPS6, NDUFS1, NDUFV3, NDUFA1, NDUFA2, NDUFA7, NDUFB1, NDUFB4, NDUFB7, NDUFB8, NDUFB11, NDUFAF5, UQCRFS1, UQCRH, UQCRB, UQCRQ, COX5A, COX5B, COX6A1, COX14, COX19, COX20, COA6, CPT1C	ADCY3, ADCY5, ADCY7, PRKACB, CREB3L1, KDM1A, KDM3B, SMARCC1, SMARCD1, ACTL6A, ARID1A, DPF3, MAPK14, LIPE, MGLL, PRKAB1, PRKAG1, PRKG1, FGFR1, SOS1, KRAS, RPS6KA3, MTOR, ACSL1, ACSL3, NDUFS2, NDUFV1, NDUFV2, NDUFA3, NDUFA4, NDUFA6, NDUFA8, NDUFA10, NDUFAB1, NDUFA13, NDUFB3, NDUFB9, NDUFAF6, SDHB, UQCR10, UQCR11, COX7A2L, COX7C, CPT2
17	hsa03420	Nucleotide excision repair	2.64311	10	0.165	2.75241e-26	1.92511e-08	MNAT1, GTF2H2C, ERCC1, POLE, POLE3	DDB1, XPC, RAD23A, CDK7, CCNH, ERCC2, GTF2H1, GTF2H3, GTF2H4, RPA1, RPA2, RPA3, ERCC4, POLD1, PCNA, RFC1, RFC4, RFC2, RFC5, RFC3, LIG1
18	hsa05131	Shigellosis	1.98257	10	0.345	2.03378e-25	3.44533e-21	BCAR1, CTTN, HCLS1, ACTR2, ACTR3B, ARPC1B, ARPC3, MYL12B, ACTN1, TLN1, PIK3R2, CYTH1, RPS6KB1, RPS6KB2, PLCB3, PLCD1, BCL2L1, HK3, HK2, HKDC1, BAX, IL18, TRAF5, MAP3K7, TAB3, IKBKG, IKBKB, NFKBIB, MALT1, BCL10, JUN, UBE2V2, RBCK1, RNF31, SHARPIN, TNIP1, SKP1, BTRC, MAPK1, MAPK3, MAPK11, MAPK12, MAPK13, AKT1S1, MAP1LC3B2, C3, RPS27A, TECPR1, FNBP1	ITGA5, SRC, PTK2, CRKL, ELMO2, DOCK1, ROCK2, PFN2, EGFR, PIK3CD, PIK3CB, PIK3R1, ARF6, AKT1, AKT2, GSK3B, PLCD4, PLCG1, ITPR3, CAPN1, CAPNS1, ATM, PPID, TRAF2, RIPK1, TAB1, CHUK, PRKCD, PRKCE, MAPK8, UBE2D2, CUL1, TBK1, IRF3, MAPK14, CBX3, BECN1, RRAGC, MTOR, ATG5, WIPI2, PYCARD, CASP1
19	hsa04010	MAPK signaling pathway	1.31771	10	0.2225	7.44097e-25	1.14311e-16	CACNA2D1, PPP3CA, RASGRF2, FGF2, IGF1R, KIT, MET, EPHA2, SOS2, NRAS, ARAF, RAF1, MAPK1, MAPK3, TGFB1, TGFB2, TGFBR2, RAC3, CASP3, IRAK1, MAP4K3, MAP4K4, PAK2, STK4, MAP3K2, MAP3K5, MAP3K7, MAP2K3, MAPK8IP3, FLNA, FLNB, MAPK11, MAPK12, MAPK13, MAPKAPK3, JUN, HSPB1, PPM1A, DUSP3, HSPA8, IKBKB, IKBKG, NFKB2, RELB	CACNA1F, PRKACB, GNA12, PPP3CC, RAP1B, EGFR, ERBB2, FGFR1, PDGFRA, PDGFRB, SOS1, KRAS, RRAS2, BRAF, RPS6KA3, TGFB3, FAS, TRAF2, IRAK4, TAB1, STK3, MAP3K6, MAP3K4, TAOK2, TAOK3, MAP2K7, MAP2K6, CRKL, ARRB1, MAPK8, MAPK14, MAPKAPK2, AKT1, AKT2, DUSP7, PPP5C, HSPA1L, CHUK
20	hsa04012	ErbB signaling pathway	2.25362	10	0.305	3.6586e-24	4.76575e-21	CAMK2D, ABL2, NCK2, PAK2, JUN, SHC1, SHC3, SOS2, NRAS, ARAF, RAF1, MAPK1, MAPK3, PIK3R2, RPS6KB1, RPS6KB2, BAD, CDKN1A	EGFR, ERBB2, PLCG1, CAMK2G, STAT5B, SRC, PTK2, CRKL, NCK1, MAP2K7, MAPK8, SOS1, KRAS, BRAF, GAB1, PIK3CD, PIK3CB, PIK3R1, AKT1, AKT2, MTOR, GSK3B
21	hsa03430	Mismatch repair	3.25306	10	0.245	4.22818e-24	4.8302e-13	SSBP1	MLH1, MSH6, MSH2, MSH3, RFC1, RFC4, RFC2, RFC5, RFC3, PCNA, RPA1, RPA2, RPA3, POLD1, LIG1
22	hsa04110	Cell cycle	2.02516	10	0.515	6.77119e-24	3.04747e-15	CCND1, CCND3, CDK6, RB1, TGFB1, TGFB2, CDKN2A, CDKN2B, CDKN1A, SKP1, YWHAB, YWHAH, YWHAG, ANAPC16, FZR1, SFN	HDAC2, E2F4, GSK3B, TGFB3, SMAD4, ZBTB17, CDKN2C, CDKN1C, CDK2, CUL1, CDK1, CCNH, CDK7, ANAPC1, ANAPC2, ANAPC5, CDC16, CDC23, ANAPC10, SMC1A, SMC3, STAG2, STAG1, RAD21, MAD2L1, ATM, CHEK2, CREBBP, EP300, PRKDC, PCNA, ORC4, ORC5, MCM2, MCM3, MCM4, MCM5, MCM6, MCM7
23	hsa05215	Prostate cancer	1.97657	10	0.34	7.19948e-24	2.62845e-21	RB1, PLAU, PLAT, IGF1R, PIK3R2, CASP9, BAD, CDKN1A, TCF7L2, CCND1, IKBKB, IKBKG, SOS2, NRAS, ARAF, RAF1, MAPK1, MAPK3	GSTP1, CDK2, PDGFRA, PDGFRB, FGFR1, EGFR, ERBB2, PIK3CD, PIK3CB, PIK3R1, PTEN, AKT1, AKT2, GSK3B, CREB3L1, CREBBP, EP300, TCF7L1, CHUK, MTOR, SOS1, KRAS, BRAF
24	hsa05167	Kaposi sarcoma-associated herpesvirus infection	1.73552	10	0.27	7.75067e-24	6.78493e-20	C3, TICAM1, MAPK11, MAPK12, MAPK13, BID, BAX, BAK1, CASP9, CASP3, IKBKB, IKBKG, CDKN1A, CDK6, RB1, HLA-A, HLA-B, HLA-C, HLA-E, ICAM1, MICB, MICA, RPS27A, MAP1LC3B2, NRAS, RAF1, MAPK1, MAPK3, JUN, PIK3R2, PPP3CA, FGF2, TCF7L2, CCND1	TBK1, IRF3, CREBBP, EP300, TYK2, STAT1, STAT2, IRF9, MAPK14, MAPKAPK2, MAP2K6, FAS, CASP8, TRAF2, CHUK, BECN1, GNB1, GNB2, GNB4, GNG7, GNG11, KRAS, PIK3CD, PIK3CB, PIK3R1, AKT1, AKT2, MTOR, PREX1, MAPK8, SRC, LYN, MAP2K7, PLCG1, ITPR3, PPP3CC, GSK3B, TCF7L1
25	hsa05212	Pancreatic cancer	2.70731	10	0.345	1.1995e-23	1.51843e-20	PIK3R2, RAC3, IKBKB, IKBKG, BAD, BCL2L1, CASP9, ARAF, RAF1, MAPK1, MAPK3, RALB, RPS6KB1, RPS6KB2, CDKN2A, CDK6, CCND1, RB1, CDKN1A, BAX, BAK1, TGFB1, TGFB2, TGFBR2	KRAS, PIK3CD, PIK3CB, PIK3R1, ARHGEF6, AKT1, AKT2, CHUK, BRAF, MAPK8, RALGDS, RALBP1, PLD1, PLD2, EGFR, ERBB2, MTOR, STAT1, TGFB3, SMAD4
26	hsa05203	Viral carcinogenesis	2.23894	10	0.5575	8.55671e-23	9.15475e-19	NRAS, MAPK1, MAPK3, YWHAB, YWHAH, YWHAG, CASP3, PIK3R2, NFKB2, CDKN1A, BAX, GTF2H2C, GTF2E1, SND1, CCND1, CCND3, CDK6, TRAF1, TRAF5, DLG1, SCRIB, BAK1, RB1, JUN, HDAC7, HDAC9, PKM, DNAJA3, KAT2B, IKBKG, SCIN, ACTN1, CDKN2A, CDKN2B, BAD, C3, HLA-A, HLA-B, HLA-C, HLA-E	SRC, KRAS, CREB3L1, DDB1, STAT5B, PIK3CD, PIK3CB, PIK3R1, CDK2, VDAC3, SP100, PRKACB, CDK1, TBP, USP7, RBPJ, GTF2H1, GTF2H3, GTF2H4, GTF2E2, CREBBP, EP300, TRAF2, LYN, ATP6V0D1, UBE3A, IRF3, UBR4, CHD4, HDAC2, HDAC3, HDAC5, IRF9, GTF2A1, GTF2A2, GSN, VAC14, MAPKAPK2, CASP8
27	hsa05161	Hepatitis B	1.87051	10	0.3125	1.01049e-22	6.12872e-18	TGFB1, TGFB2, TGFBR2, CDKN1A, YWHAB, PIK3R2, IKBKB, IKBKG, BAD, BID, BAX, CASP9, CASP3, RB1, SOS2, NRAS, JUN, ARAF, RAF1, MAPK1, MAPK3, IRAK1, MAP3K7, MAP2K3, MAPK11, MAPK12, MAPK13, TICAM1, MAVS	TGFB3, MAPK8, CREBBP, EP300, DDB1, PIK3CD, PIK3CB, PIK3R1, AKT1, AKT2, CHUK, FAS, CASP8, APAF1, CDK2, TYK2, STAT1, STAT2, STAT5B, STAT6, VDAC3, SRC, SOS1, KRAS, SMAD4, CREB3L1, PCNA, BRAF, IRAK4, TAB1, MAP2K6, MAPK14, MAP2K7, TBK1, IRF3
28	hsa04510	Focal adhesion	1.87525	10	0.2825	1.41181e-22	1.17209e-15	COL4A1, LAMA5, LAMC2, THBS1, THBS2, THBS3, TNC, ITGA2, ITGA3, ITGA4, ITGA7, ITGA11, IGF1R, MET, ARHGAP5, MYL12B, PPP1R12A, PPP1R12B, PPP1R12C, MYLK, ACTN1, TLN1, FLNA, FLNB, ZYX, VASP, PIK3R2, VAV2, RAC3, PAK2, BCAR1, JUN, SHC1, SHC3, SOS2, RAF1, MAPK1, MAPK3, CCND1, CCND3, XIAP, BAD	COL1A1, COL1A2, COL6A1, COL6A2, COL6A3, LAMA2, LAMA4, ITGA1, ITGA5, ITGA6, ITGB4, PDGFRA, PDGFRB, EGFR, ERBB2, SRC, ARHGAP35, ROCK2, PPP1CA, PPP1CB, PIP5K1C, PARVA, AKT1, AKT2, GSK3B, PTK2, PIK3CD, PIK3CB, PIK3R1, PTEN, CRKL, DOCK1, RAP1B, MAPK8, BRAF, CAV1, SOS1
29	hsa05417	Lipid and atherosclerosis	1.59518	10	0.195	2.94907e-22	1.65851e-16	APOB, APOA1, LDLR, PIK3R2, BAX, BAD, BCL2L1, JUN, ICAM1, MAP2K3, MAPK11, MAPK12, MAPK13, NRAS, MAPK1, MAPK3, VCAM1, HSPA8, IRAK1, MAP3K7, IKBKB, IKBKG, TICAM1, MIB1, MIB2, RXRA, VAV2, IL18, ATF6, CAMK2D, EIF2AK3, MAP3K5, ABCA1, VLDLR, PLCB3, PPP3CA, TNFRSF10A, BID, CASP9, CASP3	ROCK2, PIK3CD, PIK3CB, PIK3R1, AKT1, AKT2, MAPK8, SRC, MAP2K7, MAP2K6, MAPK14, KRAS, FAS, HSPA1L, IRAK4, TAB1, CHUK, TBK1, IRF3, LYN, PTK2, RAP1B, CAMK2G, ERN1, TRAF2, PYCARD, CASP1, GSK3B, PLCG1, PPP3CC, CASP8, APAF1, CASP6
30	hsa05205	Proteoglycans in cancer	1.95804	10	0.3825	5.71434e-22	1.50407e-19	CTTN, HCLS1, VAV2, NRAS, RAF1, ARAF, MAPK1, MAPK3, CCND1, FLNA, FLNB, ANK1, ANK2, ANK3, PIK3R2, PPP1R12A, PPP1R12B, PPP1R12C, CAMK2D, IGF1R, RPS6KB1, RPS6KB2, EIF4B, RPS6, CDKN1A, CASP3, TGFB1, MET, THBS1, TGFB2, HPSE, PLAU, ITGA2, FZD6, EZR, MSN, SDC4, FGF2, FRS2, PTPN11, SOS2, WNT5A, WNT5B, MAPK11, MAPK12, MAPK13	SRC, ERBB2, KRAS, RRAS2, BRAF, IQGAP1, ROCK2, GAB1, PIK3CD, PIK3CB, PIK3R1, AKT1, AKT2, PPP1CA, PPP1CB, ITPR3, CAMK2G, TWIST1, DCN, MTOR, EGFR, CAV1, CD63, PDCD4, TIMP3, LUM, FAS, COL1A1, COL1A2, FZD2, ITGA5, FGFR1, SOS1, PLCG1, NUDT16L1, PTK2, PTCH1, PRKACB, MAPK14
31	hsa05220	Chronic myeloid leukemia	2.64578	10	0.345	6.59208e-22	3.56447e-20	BCR, PIK3R2, BAD, BCL2L1, IKBKB, IKBKG, GAB2, PTPN11, SOS2, NRAS, RAF1, ARAF, MAPK1, MAPK3, SHC1, SHC3, CDKN2A, CDKN1A, CCND1, CDK6, RB1, BAX, BAK1, TGFB1, TGFB2, TGFBR2, RUNX1	CRKL, PIK3CD, PIK3CB, PIK3R1, AKT1, AKT2, CHUK, SOS1, KRAS, BRAF, STAT5B, TGFB3, SMAD4, CTBP1, CTBP2, HDAC2
32	hsa05160	Hepatitis C	1.80327	10	0.315	1.73445e-21	9.71085e-16	LDLR, SCARB1, CLDN6, OCLN, MAVS, TICAM1, IKBKB, IKBKG, EIF2AK1, EIF2AK3, PPP2R1B, SOS2, NRAS, RAF1, ARAF, YWHAB, YWHAH, YWHAG, MAPK1, MAPK3, PIK3R2, BAD, CDKN1A, CDK6, RB1, CASP3, BID, BAX, BAK1, CASP9, RXRA, CCND1	CD81, CLDN11, TBK1, IRF3, RIPK1, CHUK, EIF2AK4, TYK2, STAT1, STAT2, IRF9, PIAS1, EGFR, SOS1, KRAS, BRAF, PIK3R1, PIK3CD, PIK3CB, AKT1, AKT2, GSK3B, CDK2, TRAF2, FAS, CASP8, APAF1
33	hsa05170	Human immunodeficiency virus 1 infection	1.85675	10	0.32	8.06471e-21	7.72345e-17	BTRC, SKP1, PIK3R2, RPS6KB1, RPS6KB2, JUN, BAD, NRAS, RAF1, MAPK1, MAPK3, PPP3CA, RAC3, PAK2, LIMK1, LIMK2, CFL2, BCL2L1, IRAK1, MAP3K7, IKBKB, IKBKG, MAPK11, MAPK12, MAPK13, TRAF5, MAP2K3, BID, BAX, BAK1, CASP9, CASP3, TAP1, TAPBP, PDIA3, HLA-A, HLA-B, HLA-C, HLA-E, AP1S2, AP1S3, B2M	CUL1, GNAI2, PIK3CD, PIK3CB, PIK3R1, PTK2, CRKL, AKT1, AKT2, MTOR, KRAS, PLCG1, ITPR3, PPP3CC, GNB1, GNB2, GNB4, GNG7, GNG11, IRAK4, TAB1, CHUK, MAPK14, MAPK8, TBK1, IRF3, APOBEC3C, SAMHD1, RIPK1, TRAF2, MAP2K6, MAP2K7, FAS, CASP8, AP1G2, CUL5, DDB1, ATM, CDK1
34	hsa05169	Epstein-Barr virus infection	1.70684	10	0.3075	1.07781e-20	3.29094e-17	IRAK1, MAP3K7, IKBKB, IKBKG, MAVS, BID, BAX, BAK1, CASP9, CASP3, PSMD4, TAP1, TAPBP, PDIA3, HLA-A, HLA-B, HLA-C, HLA-E, B2M, HES1, CDKN1A, TRAF5, PIK3R2, RELB, NFKB2, NFKBIB, NFKBIE, MAP2K3, MAPK11, MAPK12, MAPK13, JUN, CD58, ICAM1, CCND1, CCND3, CDK6, RB1	IRAK4, TAB1, CHUK, TBK1, IRF3, TYK2, STAT1, STAT2, IRF9, FAS, CASP8, BCL2L11, APAF1, PSMC5, PSMD1, PSMD3, PSMD12, PSMD13, SIN3A, HDAC2, RBPJ, USP7, PIK3CD, PIK3CB, PIK3R1, AKT1, AKT2, MAP2K7, MAPK8, TRAF2, RIPK1, MAP2K6, MAPK14, LYN, CDK2
35	hsa03015	mRNA surveillance pathway	2.03965	10	0.2075	1.69138e-20	7.88282e-10	CASC3, PAPOLG, CSTF2, CSTF2T, SMG7, SMG6, PPP2R1B, PPP2R5B, PPP2R5D, PELO	NCBP1, UPF3B, SAP18, ACIN1, GLE1, SRRM1, FUS, TARDBP, NUDT21, CPSF7, CLP1, CPSF1, CPSF3, WDR33, PPP1CA, PPP1CB, SSU72, CSTF1, CSTF3, SYMPK, DAZAP1, MSI2, PABPC4L, ETF1, GSPT2, UPF1, UPF2, SMG1, PPP2R3B, PPP2R5C, PPP2R5A
36	hsa05225	Hepatocellular carcinoma	1.97628	10	0.37	1.87683e-20	1.78042e-17	IGF1R, SHC1, SHC3, SOS2, NRAS, ARAF, RAF1, MAPK1, MAPK3, PIK3R2, RPS6KB1, RPS6KB2, BAD, BCL2L1, RB1, CDKN1A, BAX, BAK1, CDKN2A, CDK6, CCND1, TGFB1, TGFB2, TGFBR2, WNT5A, WNT5B, FZD6, LRP6, AXIN1, CSNK1A1, TCF7L2, TXNRD3, TXNRD2, MET	EGFR, PLCG1, SOS1, KRAS, BRAF, PIK3CD, PIK3CB, PIK3R1, PTEN, AKT1, AKT2, MTOR, TGFB3, SMAD4, FZD2, DVL2, GSK3B, TCF7L1, KEAP1, HMOX1, NQO1, GSTM3, MGST3, GSTM5, GSTM2, GSTO1, GSTP1, GAB1, ACTL6A, SMARCD1, PHF10, DPF3, ARID1A, SMARCC1, ARID2, PBRM1, BRD7
37	hsa04068	FoxO signaling pathway	1.8632	10	0.345	4.90581e-20	1.73499e-18	TGFB1, TGFB2, TGFBR2, SETD7, STK4, IGF1R, IRS1, IRS2, PIK3R2, IKBKB, HOMER3, SOS2, NRAS, RAF1, ARAF, MAPK1, MAPK3, MAPK11, MAPK12, MAPK13, CCND1, CDKN2B, CDKN1A	TGFB3, SMAD4, PRKAB1, PRKAG1, CREBBP, EP300, USP7, MAPK8, PIK3CD, PIK3CB, PIK3R1, CHUK, PTEN, AKT1, AKT2, SGK3, EGFR, SOS1, KRAS, BRAF, MAPK14, CDK2, PRMT1, BCL2L11, GABARAP, GABARAPL2, ATM, PCK2
38	hsa04621	NOD-like receptor signaling pathway	1.62075	10	0.0825	8.35542e-20	7.27685e-13	IKBKG, IKBKB, NFKBIB, IL18, MAP3K7, TAB3, MAPK1, MAPK3, MAPK11, MAPK12, MAPK13, JUN, MAP1LC3B2, SHARPIN, RBCK1, RNF31, XIAP, CARD6, TRIP6, TRAF5, MAVS, NLRX1, BCL2L1, TRPV2, PLCB3, CARD8, PKN1, GBP1, TICAM1	CHUK, TAB1, MAPK8, MAPK14, ATG5, GABARAP, GABARAPL2, TRAF2, TBK1, IRF3, ANTXR2, PYCARD, CASP1, PANX1, ITPR3, VDAC2, VDAC3, MCU, MFN1, RIPK1, DNM1L, NAMPT, TXNIP, CASP8, CARD16, PRKCD, IFI16, TYK2, STAT1, STAT2, IRF9, IRAK4
39	hsa04520	Adherens junction	1.84217	10	0.2625	1.02805e-19	3.58936e-12	RAC3, WASF3, LMO7, ACTN1, ACP1, PTPRM, PTPRJ, TCF7L2, IGF1R, MET, FER, MAPK1, MAPK3, TGFBR2, MAP3K7	SRC, IQGAP1, CSNK2B, TCF7L1, EGFR, ERBB2, FGFR1, YES1, SMAD4, CREBBP, EP300
40	hsa05163	Human cytomegalovirus infection	1.61468	10	0.225	1.3965e-19	8.74488e-15	PIK3R2, RPS6KB1, RPS6KB2, IKBKB, IKBKG, SOS2, NRAS, RAF1, MAPK1, MAPK3, RAC3, TRAF5, PLCB3, PPP3CA, ADCY9, ARHGEF11, CCND1, MAPK11, MAPK12, MAPK13, BCAR1, TAP1, TAPBP, PDIA3, HLA-A, HLA-B, HLA-C, HLA-E, B2M, CDKN2A, CDKN1A, CDK6, RB1, BID, BAX, BAK1, CASP9, CASP3	PDGFRA, PIK3CD, PIK3CB, PIK3R1, AKT1, AKT2, MTOR, CHUK, EGFR, SOS1, KRAS, SRC, TBK1, IRF3, RIPK1, TRAF2, GNB1, GNB2, GNB4, GNG7, GNG11, ITPR3, PPP3CC, GNAI2, ADCY3, ADCY5, ADCY7, PRKACB, GNA12, GNA13, ROCK2, GSK3B, MAP2K6, MAPK14, CREB3L1, PTK2, CRKL, FAS, CASP8
41	hsa04014	Ras signaling pathway	1.34775	10	0.145	2.5421e-19	5.70381e-19	FGF2, IGF1R, KIT, MET, EPHA2, GAB2, SHC1, SHC3, PTPN11, SOS2, RASGRF2, NRAS, STK4, RAC3, PAK2, PIK3R2, IKBKG, IKBKB, BAD, BCL2L1, RALGAPB, RALB, RAF1, MAPK1, MAPK3, BRAP, KSR1, ABL2, RAB5A, RAB5B, RAB5C	EGFR, FGFR1, PDGFRA, PDGFRB, GAB1, SOS1, PLCG1, GNB1, GNB2, GNB4, GNG7, GNG11, PRKACB, KRAS, RRAS2, RASA3, RASA4, PIK3CD, PIK3CB, PIK3R1, AKT1, AKT2, CHUK, RALGAPA2, RALGDS, RGL1, PLD1, PLD2, EXOC2, TBK1, MAPK8, RALBP1, SHOC2, RAP1B, ARF6
42	hsa05210	Colorectal cancer	2.50126	10	0.3025	3.87921e-19	7.40146e-15	AXIN1, TCF7L2, CCND1, PIK3R2, BAD, CASP9, ARAF, RAF1, MAPK1, MAPK3, JUN, RALB, RAC3, CASP3, TGFB1, TGFB2, TGFBR2, BAX, BBC3, CDKN1A, BAK1, SOS2, NRAS, RPS6KB1, RPS6KB2	GSK3B, TCF7L1, KRAS, PIK3CD, PIK3CB, PIK3R1, AKT1, AKT2, BRAF, RALGDS, MAPK8, TGFB3, SMAD4, MLH1, MSH2, MSH3, MSH6, BCL2L11, EGFR, SOS1, MTOR
43	hsa04064	NF-kappa B signaling pathway	1.31662	10	0.0875	4.67994e-19	9.24981e-05	BCL10, MALT1, IRAK1, TRAF5, CYLD, TICAM1, MAP3K7, TAB3, IKBKG, IKBKB, XIAP, BCL2L1, TRAF1, NFKB2, VCAM1, PLAU, RELB, ICAM1	PLCG1, LYN, IRAK4, RIPK1, TRAF2, TAB1, CHUK, PARP1, UBE2I, ATM, CSNK2B
44	hsa04141	Protein processing in endoplasmic reticulum	1.87628	10	0.3125	5.40408e-19	7.08033e-15	SEC61G, CKAP4, SIL1, PDIA3, LMAN1, EDEM1, EDEM2, P4HB, PDIA6, SSR2, SSR3, UBXN1, UBXN2A, UBXN8, NSFL1C, HSPA8, DNAJB2, HSPA4L, BAG2, YOD1, EIF2AK1, EIF2AK3, ATF6, MAP3K5, BAX, BAK1, UBE2G1, RNF5, HERPUD1, AMFR, STUB1, SKP1	SEC62, SEC63, RPN2, DAD1, DDOST, STT3A, STT3B, MAN1A2, LMAN2, SAR1A, SEC31A, SEC23B, SEC23A, SEC24B, SEC24D, UGGT2, SSR1, SSR4, HSPA1L, DNAJA2, RAD23A, UBE4B, EIF2AK4, ERN1, TRAF2, MAP2K7, MAPK8, CAPN1, UBE2J1, UBE2J2, SYVN1, UBE2D2, CUL1
45	hsa05235	PD-L1 expression and PD-1 checkpoint pathway in cancer	1.94407	10	0.2275	6.31868e-19	4.47467e-16	NRAS, RAF1, MAPK1, MAPK3, JUN, EML4, PIK3R2, RPS6KB1, RPS6KB2, IKBKB, IKBKG, NFKBIB, NFKBIE, TICAM1, CD274, PTPN11, MAP2K3, MAPK11, MAPK12, MAPK13, PPP3CA	EGFR, KRAS, PIK3R1, PIK3CD, PIK3CB, PTEN, AKT1, AKT2, MTOR, CHUK, STAT1, CSNK2B, MAP2K6, MAPK14, PLCG1, PPP3CC
46	hsa04218	Cellular senescence	1.85852	10	0.3175	1.05874e-18	7.1903e-17	TGFB1, TGFB2, TGFBR2, CDKN2B, CDK6, CCND1, CCND3, RB1, PIK3R2, CDKN1A, HLA-A, HLA-B, HLA-C, HLA-E, NRAS, CDKN2A, BTRC, RAF1, MAPK1, MAPK3, MAP2K3, MAPK11, MAPK12, MAPK13, TRAF3IP2, SERPINE1, ZFP36L1, ZFP36L2, PPP3CA, SLC25A5	TGFB3, E2F4, PIK3CD, PIK3CB, PIK3R1, CDK2, KRAS, RRAS2, AKT1, AKT2, MTOR, PTEN, LIN9, PPP1CA, PPP1CB, MAP2K6, MAPK14, CDK1, RAD50, ATM, CHEK2, RAD1, MAPKAPK2, TRPV4, CAPN1, PPP3CC, ITPR3, SLC25A6, PPID, VDAC2, VDAC3, MCU
47	hsa04666	Fc gamma R-mediated phagocytosis	2.13914	10	0.1075	1.25348e-18	2.27844e-18	PIK3R2, RPS6KB1, RPS6KB2, RAF1, MAPK1, MAPK3, SPHK2, SCIN, VAV2, VASP, ACTR2, ACTR3B, ARPC1B, ARPC3, WASF3, LIMK1, LIMK2, CFL2, ASAP3, GAB2	LYN, PIK3CD, PIK3CB, PIK3R1, AKT1, AKT2, PLCG1, PRKCD, PRKCE, MARCKS, PLD1, PLD2, SPHK1, GSN, PIP5K1C, ARF6, CRKL, DOCK1, ASAP1, ASAP2, AMPH, BIN1, MYO10
48	hsa05218	Melanoma	1.8835	10	0.2325	1.32728e-18	1.47648e-15	FGF2, MET, IGF1R, NRAS, ARAF, RAF1, MAPK1, MAPK3, CCND1, PIK3R2, BAD, CDKN2A, CDKN1A, CDK6, RB1, BAX, BAK1	FGFR1, PDGFRA, PDGFRB, EGFR, KRAS, BRAF, PIK3CD, PIK3CB, PIK3R1, AKT1, AKT2, PTEN
49	hsa04066	HIF-1 signaling pathway	1.57332	10	0.1875	2.40507e-18	1.19983e-14	IGF1R, MAPK1, MAPK3, PIK3R2, RPS6KB1, RPS6KB2, RPS6, EGLN1, CAMK2D, SERPINE1, HK3, HK2, HKDC1, PFKP, GAPDH, ENO2, PGK1, CDKN1A, PDHA1	EGFR, ERBB2, PIK3CD, PIK3CB, PIK3R1, AKT1, AKT2, MTOR, EIF4E, VHL, CREBBP, EP300, PLCG1, CAMK2G, HMOX1, PFKM, PGK2
50	hsa03008	Ribosome biogenesis in eukaryotes	1.87051	10	0.17	5.80808e-18	9.01245e-09	NOL6, WDR43, UTP18, MPHOSPH10, SNU13, UTP14A, RCL1, RPP25L, POP7, REXO1, REXO2, GTPBP4, GNL2, GNL3L, NOB1, AK6, RIOK1, RIOK2	CSNK2B, RRP7A, WDR3, FBL, NOP58, DKC1, NHP2, GAR1, EMG1, NAT10, RPP38, RPP30, RPP40, XRN1, GNL3, RAN, XPO1, SBDS, LSG1, SPATA5
51	hsa05162	Measles	1.6384	10	0.17	6.60434e-18	3.89869e-11	MSN, MAVS, IKBKB, IKBKG, NFKBIB, IRAK1, MAP3K7, JUN, EIF2AK1, EIF2AK3, HSPA8, BBC3, BID, BAX, BAK1, BCL2L1, BAD, CASP9, CASP3, CCND1, CCND3, CDK6, PIK3R2	CD46, TBK1, IRF3, CHUK, IRAK4, CSNK2B, MAPK8, TYK2, STAT1, STAT2, IRF9, EIF2AK4, HSPA1L, EIF3H, FAS, CASP8, APAF1, CDK2, PIK3R1, PIK3CD, PIK3CB, AKT1, AKT2, GSK3B, STAT5B
52	hsa05214	Glioma	2.05756	10	0.2675	8.33251e-18	5.88432e-16	IGF1R, CAMK2D, SHC1, SHC3, SOS2, NRAS, ARAF, RAF1, MAPK1, MAPK3, PIK3R2, CDKN2A, CDKN1A, CCND1, CDK6, RB1, BAX, BAK1	EGFR, PDGFRA, PDGFRB, PLCG1, CAMK2G, SOS1, KRAS, BRAF, PIK3CD, PIK3CB, PIK3R1, AKT1, AKT2, MTOR, PTEN
53	hsa04140	Autophagy - animal	1.93731	10	0.175	1.3632e-17	1.57782e-14	IGF1R, IRS1, IRS2, PIK3R2, NRAS, RAF1, MAPK1, MAPK3, AKT1S1, RPS6KB1, RPS6KB2, IGBP1, ULK1, ATG13, ATG2B, SMCR8, BCL2L1, BAD, NRBF2, AMBRA1, SH3GLB1, MAP3K7, DAPK1, DAPK3, EIF2AK3, MTMR3, MAP1LC3B2, SNAP29	PIK3CD, PIK3CB, PIK3R1, AKT1, AKT2, PTEN, KRAS, RRAS2, MTOR, WIPI2, SUPT20H, RAB8A, TBK1, RAB1A, RRAGC, PRKACB, PRKCD, MAPK8, BECN1, ERN1, HMGB1, EIF2AK4, ATG5, ATG7, RAB33B, GABARAP, GABARAPL2, ATG4C, LAMP2, RAB7A
54	hsa04072	Phospholipase D signaling pathway	1.58026	10	0.0725	1.49932e-17	2.88236e-17	KIT, GAB2, SHC1, SHC3, PTPN11, SOS2, NRAS, RALB, PIK3R2, SPHK2, RAF1, MAPK1, MAPK3, DGKD, DGKH, DGKQ, PLCB3, CYTH1, ADCY9	EGFR, PDGFRA, PDGFRB, GAB1, SOS1, KRAS, RRAS2, RALGDS, PIK3CD, PIK3CB, PIK3R1, AKT1, AKT2, MTOR, ARF6, PLCG1, PLD1, PLD2, AGPAT3, SPHK1, PIP5K1C, DGKZ, DGKA, LPAR1, GNA12, GNA13, ADCY3, ADCY5, ADCY7, DNM1
55	hsa04722	Neurotrophin signaling pathway	1.94184	10	0.175	2.08622e-17	5.22224e-15	SH2B3, SOS2, NRAS, RAF1, MAPK1, MAPK3, FRS2, MAPK11, MAPK12, MAPK13, SHC1, SHC3, PIK3R2, NFKBIB, NFKBIE, BAD, IRS1, CAMK2D, PTPN11, ARHGDIB, MAP3K5, JUN, BAX, IRAK1, IRAK2, IKBKB	SOS1, KRAS, BRAF, RPS6KA3, CRKL, RAP1B, MAPK14, MAPKAPK2, GAB1, PIK3R1, PIK3CD, PIK3CB, AKT1, AKT2, GSK3B, PLCG1, PRKCD, CAMK2G, MAP2K7, MAPK8, MAGED1, IRAK4, PSEN1
56	hsa05017	Spinocerebellar ataxia	1.6701	10	0.255	2.1594e-17	6.63912e-12	PLCB3, ATXN2L, ATXN2, SLC25A5, SPTBN2, PSMA2, PSMB6, PSMB1, PSMB4, PSMD9, PSMD4, MAP3K5, ATXN1L, ATXN1, CIC, ULK1, ATG13, AMBRA1, NRBF2, ATG2B, VLDLR, PIK3R2, ATXN10	ITPR3, MCU, VDAC2, VDAC3, SLC25A6, PSMA4, PSMA1, PSMB7, PSMB3, PSMC5, PSMD1, PSMD3, PSMD12, PSMD13, ERN1, TRAF2, MAPK8, TBP, RBPJ, MTOR, BECN1, WIPI2, PIK3CD, PIK3CB, PIK3R1, AKT1, AKT2
57	hsa04810	Regulation of actin cytoskeleton	1.72502	10	0.2575	3.21952e-17	2.42027e-13	FGF2, ITGA2, ITGA3, ITGA4, ITGA7, ITGA11, ITGB2, BCAR1, SOS2, NRAS, PIK3R2, VAV2, ARAF, RAF1, MAPK1, MAPK3, RAC3, PAK2, MYLK, PPP1R12A, PPP1R12B, PPP1R12C, MYL12B, MYH9, MYH14, PIKFYVE, LIMK1, LIMK2, DIAPH3, ENAH, ABI2, BRK1, ACTR2, ACTR3B, ARPC1B, ARPC3, EZR, MSN, CFL2, SSH1, SSH2, SCIN, ACTN1	LPAR1, EGFR, FGFR1, PDGFRA, PDGFRB, ITGA1, ITGA5, ITGA6, ITGB4, C7, GNA12, GNA13, PTK2, CRKL, DOCK1, SRC, SOS1, KRAS, RRAS2, ARHGEF6, PIK3CD, PIK3CB, PIK3R1, BRAF, AKT1, AKT2, RGCC, ARHGAP35, ROCK2, PPP1CA, PPP1CB, DIAPH2, PIP5K1C, PIP4K2A, PIP4K2B, NCKAP1, PFN2, IQGAP1, IQGAP3, GSN
58	hsa04540	Gap junction	1.74001	10	0.17	3.55597e-17	7.91418e-08	SOS2, NRAS, RAF1, MAPK1, MAPK3, MAP3K2, TUBA4A, TUBAL3, TUBB6, TUBB, TUBB4A, TUBB8, TUBB2B, TUBB4B, CSNK1D, ADCY9, PLCB3	LPAR1, GNAI2, PDGFRA, PDGFRB, EGFR, SOS1, KRAS, SRC, CDK1, ADCY3, ADCY5, ADCY7, PRKACB, ITPR3, PRKG1
59	hsa04360	Axon guidance	1.65508	10	0.125	4.13276e-17	1.39545e-12	PPP3CA, RAC3, ABLIM1, PAK2, PTPN11, MYL12B, EFNB2, EPHA2, ENAH, NRAS, MAPK1, MAPK3, NCK2, LIMK1, LIMK2, CFL2, DPYSL2, PLXNB1, PLXNB3, MET, RAF1, SEMA7A, WNT5A, WNT5B, CAMK2D, PIK3R2, PRKCZ, PARD6B, SSH1, SSH2	NTN3, PLCG1, TRPC1, TRPC6, PPP3CC, PTK2, SRC, NCK1, ROCK2, UNC5C, NEO1, EFNB1, EPHA3, EPHA4, EPHA7, EPHB2, EPHB3, EPHB4, KRAS, GNAI2, ROBO1, SRGAP2, SRGAP1, SEMA3C, PLXNA1, GSK3B, SEMA4C, PTCH1, CAMK2G, PIK3CD, PIK3CB, PIK3R1, BMPR2
60	hsa05223	Non-small cell lung cancer	2.20824	10	0.22	5.77581e-17	4.01864e-13	FHIT, RXRA, CDKN2A, CDK6, CCND1, RB1, STK4, PIK3R2, BAD, CASP9, MET, SOS2, NRAS, ARAF, RAF1, MAPK1, MAPK3, CDKN1A, BAX, BAK1, KIF5C, EML4	KRAS, PIK3CD, PIK3CB, PIK3R1, AKT1, AKT2, EGFR, ERBB2, SOS1, BRAF, PLCG1, STAT5B
61	hsa03022	Basal transcription factors	2.70184	10	0.045	8.76896e-17	1.91381e-13	TAF12, TAF9, TAF13, GTF2E1, GTF2F1, GTF2H2C, MNAT1	GTF2A1, GTF2A2, TBP, TAF1, TAF2, TAF5L, TAF5, TAF6, TAF6L, TAF11, TAF15, GTF2E2, GTF2F2, GTF2H1, GTF2H3, GTF2H4, ERCC2, CDK7, CCNH
62	hsa04625	C-type lectin receptor signaling pathway	1.92552	10	0.185	1.27604e-16	4.28985e-15	NRAS, RAF1, RELB, PTPN11, NFKB2, PPP3CA, MAPK1, MAPK3, BCL10, MALT1, IKBKG, IKBKB, MAPK11, MAPK12, MAPK13, JUN, KSR1, CYLD, BCL3, PIK3R2	KRAS, RRAS2, CHUK, ITPR3, PPP3CC, PRKCD, PYCARD, CASP1, CASP8, MAPK14, MAPK8, SRC, STAT1, IRF9, STAT2, IL17D, MAPKAPK2, PIK3CD, PIK3CB, PIK3R1, AKT1, AKT2
63	hsa05135	Yersinia infection	2.00906	10	0.205	1.32831e-16	5.70222e-14	ITGA4, BCAR1, RAC3, ACTR2, ACTR3B, ARPC1B, ARPC3, WIPF2, WIPF1, GIT2, ARHGEF28, PKN1, LIMK1, IL18, IRAK1, MAP3K7, IKBKG, IKBKB, MAPK1, MAPK3, MAP2K3, MAPK11, MAPK12, MAPK13, JUN, TICAM1, PIK3R2, VAV2	ITGA5, RHOG, SRC, PTK2, CRKL, ELMO2, DOCK1, PIP5K1C, ARF6, ROCK2, RPS6KA3, PYCARD, CASP1, IRAK4, TRAF2, TAB1, CHUK, MAP2K6, MAPK14, MAP2K7, MAPK8, TBK1, IRF3, PIK3CD, PIK3CB, PIK3R1, AKT1, AKT2, GSK3B, PLCG1
64	hsa04723	Retrograde endocannabinoid signaling	1.50537	10	0.0475	4.92051e-16	1.44783e-13	PLCB3, DAGLA, DAGLB, MAPK1, MAPK3, MAPK11, MAPK12, MAPK13, ADCY9, NDUFV3, NDUFA1, NDUFA2, NDUFA7, NDUFB1, NDUFB4, NDUFB7, NDUFB8, NDUFB11, NDUFS1	CACNA1F, ITPR3, ABHD6, GNAI2, GNB1, GNB2, GNB4, GNG7, GNG11, MAPK8, MAPK14, ADCY3, ADCY5, ADCY7, PRKACB, MGLL, NDUFV1, NDUFV2, NDUFA3, NDUFA4, NDUFA6, NDUFA8, NDUFA10, NDUFAB1, NDUFA13, NDUFB3, NDUFB9, NDUFS2
65	hsa05211	Renal cell carcinoma	2.30216	10	0.225	7.10866e-16	3.46278e-15	EGLN1, TGFB1, TGFB2, MET, PIK3R2, BAD, PTPN11, SOS2, NRAS, ARAF, RAF1, MAPK1, MAPK3, JUN, PAK2, TFE3, CDKN1A	VHL, CREBBP, EP300, TGFB3, GAB1, PIK3CD, PIK3CB, PIK3R1, AKT1, AKT2, CRKL, RAP1B, SOS1, KRAS, BRAF
66	hsa05224	Breast cancer	1.59057	10	0.2425	7.46788e-16	2.88931e-12	JUN, CCND1, FGF2, IGF1R, KIT, SHC1, SHC3, SOS2, NRAS, ARAF, RAF1, MAPK1, MAPK3, PIK3R2, RPS6KB1, RPS6KB2, JAG1, HES1, CDKN1A, NFKB2, WNT5A, WNT5B, FZD6, LRP6, AXIN1, CSNK1A1, TCF7L2, BAX, BAK1, CDK6, RB1	NCOA1, ERBB2, FGFR1, EGFR, SOS1, KRAS, BRAF, PIK3CD, PIK3CB, PIK3R1, PTEN, AKT1, AKT2, MTOR, NOTCH1, FZD2, DVL2, GSK3B, TCF7L1
67	hsa04015	Rap1 signaling pathway	1.38472	10	0.135	8.90145e-16	8.66199e-12	ADCY9, PLCB3, FGF2, IGF1R, KIT, MET, EPHA2, BCAR1, MAGI1, MAGI2, RAPGEF6, SIPA1L1, SIPA1L2, SIPA1L3, THBS1, RALB, RAC3, TLN1, VASP, ENAH, VAV2, PARD6B, PRKCZ, ITGB2, RAF1, MAPK1, MAPK3, MAP2K3, MAPK11, MAPK12, MAPK13, PIK3R2, NRAS	RAP1B, DOCK4, LPAR1, ADCY3, ADCY5, ADCY7, EGFR, FGFR1, PDGFRA, PDGFRB, CRKL, PLCG1, PRKD3, GNAI2, SIPA1, ID1, RALGDS, PFN2, SRC, BRAF, MAP2K6, MAPK14, PIK3CD, PIK3CB, PIK3R1, AKT1, AKT2, KRAS
68	hsa00280	Valine, leucine and isoleucine degradation	2.78586	10	0.0775	1.79211e-15	1.77598e-09	BCAT2, BCKDHA, DLD, ACADS, IVD, ACAD8, EHHADH, ECHS1, HSD17B10, ACAA1, ACAA2, HADHB, ALDH1B1, ALDH9A1, ACSF3, ABAT, MCCC1, MCCC2, ACAT1	ACADSB, HADH, PCCB, HIBADH, ALDH6A1, ALDH2, ALDH3A2, ALDH7A1, AUH
69	hsa04623	Cytosolic DNA-sensing pathway	1.87051	10	0.055	2.68301e-15	3.53955e-08	POLR3D, POLR3E, POLR1C, POLR3K, POLR3G, POLR3F, POLR2F, POLR2K, MAVS, IKBKG, IKBKB, NFKBIB, IL18	POLR3A, POLR3B, POLR2E, POLR2H, POLR2L, TBK1, IRF3, RIPK1, CHUK, PYCARD, CASP1
70	hsa05219	Bladder cancer	2.053	10	0.2175	2.71543e-15	1.70625e-08	NRAS, ARAF, RAF1, MAPK1, MAPK3, DAPK1, DAPK3, CDKN2A, CDKN1A, CCND1, RB1, THBS1, TYMP	KRAS, BRAF, SRC, ERBB2, EGFR
71	hsa05221	Acute myeloid leukemia	2.02406	10	0.17	3.00789e-15	1.96423e-13	KIT, PIK3R2, IKBKB, IKBKG, BAD, RPS6KB1, RPS6KB2, SOS2, NRAS, ARAF, RAF1, MAPK1, MAPK3, RUNX1, PML, TCF7L2, CCND1	PIK3CD, PIK3CB, PIK3R1, AKT1, AKT2, CHUK, MTOR, SOS1, KRAS, BRAF, STAT5B, TCF7L1
72	hsa00970	Aminoacyl-tRNA biosynthesis	2.67215	10	0.0375	3.28737e-15	1.50248e-10	GATB, GATC, CARS2, VARS2, FARSA, FARSB, WARS2	QRSL1, AARS2, DARS2, NARS2, TARS2, SEPSECS, IARS2, HARS2, FARS2
73	hsa05100	Bacterial invasion of epithelial cells	1.89762	10	0.12	4.30149e-15	2.81623e-11	MET, PIK3R2, ACTR2, ACTR3B, ARPC1B, ARPC3, SHC1, SHC3, CD2AP, CLTA, CTTN, HCLS1, BCAR1	ARHGAP10, GAB1, PIK3R1, PIK3CD, PIK3CB, CRKL, DOCK1, DNM1, CLTCL1, CAV1, SRC, PTK2, ITGA5, RHOG, ELMO2
74	hsa04910	Insulin signaling pathway	1.78798	10	0.2	4.60067e-15	1.38299e-11	IRS1, IRS2, PIK3R2, PPP1R3C, PHKA2, PRKAR2A, PRKAR1B, PRKCZ, FLOT2, FLOT1, TRIP10, HK3, HK2, HKDC1, RPS6KB1, RPS6KB2, RPS6, BAD, SHC1, SHC3, SOS2, NRAS, ARAF, RAF1, MAPK1, MAPK3, IKBKB	PIK3R1, PIK3CD, PIK3CB, AKT1, AKT2, GSK3B, GYS1, PPP1CA, PPP1CB, PHKB, PDE3B, PRKACB, PRKAR2B, LIPE, CRKL, PRKAB1, PRKAG1, PCK2, MTOR, EIF4E, SOS1, KRAS, BRAF, MAPK8, INPP5A
75	hsa05132	Salmonella infection	1.87429	10	0.44	5.79821e-15	1.80527e-12	RAB5A, RAB5B, RAB5C, DYNC1I1, DYNC1I2, DYNC1LI2, DYNLRB1, DCTN2, TUBA4A, TUBAL3, TUBB6, TUBB, TUBB4A, TUBB8, TUBB2B, TUBB4B, KIF5C, KLC1, KLC2, M6PR, FLNA, FLNB, EXOC5, ANXA2, MYL12B, ABI1, BRK1, WASF3, ACTR2, ACTR3B, ARPC1B, ARPC3, PIK3C2A, CYTH1, IRAK1, MAP3K7, TAB3, IKBKG, IKBKB, RAF1, MAPK1, MAPK3, MAP2K3, MAPK11, MAPK12, MAPK13, JUN, TCF7L2, PKN1, SKP1, GAPDH, TNFRSF10A, BAX, BAK1, CASP3, IL…	RAB7A, VPS39, DYNC1H1, DYNC2LI1, DYNLL1, DYNLL2, DYNLT1, DCTN4, DCTN5, ARL8B, ACBD3, PFN2, EXOC2, RHOJ, RHOG, ELMO2, ROCK2, NCKAP1, MYO6, PIK3CD, PIK3CB, PIK3C2B, ARF6, SNX18, SNX33, SNX9, IRAK4, TAB1, CHUK, CSE1L, MAP2K6, MAPK14, MAP2K7, MAPK8, TCF7L1, TRAF2, RIPK1, CASP8, RHOB, AKT1, AKT2, PYCARD, CASP1
76	hsa04936	Alcoholic liver disease	1.51485	10	0.06	6.30155e-15	5.57014e-10	C3, IRAK1, MAP3K7, IKBKB, IKBKG, TICAM1, CASP3, TAB3, LPIN3, ACOX3, ALDH1B1, ALDH9A1, MLYCD, CPT1C, TCF7L2, CCND1, MAP3K5, MAP2K3, MAPK11, MAPK12, MAPK13	IRAK4, TAB1, CHUK, TBK1, IRF3, FAS, CASP8, RIPK1, SCD, PRKAB1, PRKAG1, ACADVL, ADH1B, ADH5, ALDH2, ALDH3A2, ALDH7A1, AKT1, AKT2, GSK3B, TCF7L1, MAP2K7, MAPK8, MAP2K6, MAPK14
77	hsa05213	Endometrial cancer	2.33813	10	0.295	8.15129e-15	5.87722e-13	PIK3R2, CASP9, BAD, SOS2, NRAS, ARAF, RAF1, MAPK1, MAPK3, AXIN1, TCF7L2, CCND1, CDKN1A, BAX, BAK1	EGFR, PIK3CD, PIK3CB, PIK3R1, PTEN, AKT1, AKT2, SOS1, KRAS, BRAF, MLH1, GSK3B, TCF7L1, ERBB2
78	hsa04919	Thyroid hormone signaling pathway	1.73911	10	0.245	1.08316e-14	2.72965e-13	NRAS, RAF1, MAPK1, MAPK3, RXRA, KAT2B, CCND1, PLCB3, PLCD1, PIK3R2, TBC1D4, PFKFB2, BAD, CASP9, PFKP	PRKACB, KRAS, STAT1, SIN3A, HDAC2, HDAC3, NCOA1, CREBBP, EP300, MED12, MED13, MED14, MED16, MED24, MED1, NOTCH1, PLCD4, PLCG1, ATP1A2, ATP1B1, ATP1B3, SRC, PIK3CD, PIK3CB, PIK3R1, AKT1, AKT2, GSK3B, MTOR, PFKM
79	hsa04914	Progesterone-mediated oocyte maturation	1.85102	10	0.1475	1.23167e-14	3.40959e-09	PIK3R2, MAPK11, MAPK12, MAPK13, ADCY9, CPEB4, MAPK1, MAPK3, IGF1R, ARAF, RAF1, FZR1, ANAPC16	PIK3R1, PIK3CD, PIK3CB, MAPK8, MAPK14, GNAI2, ADCY3, ADCY5, ADCY7, PRKACB, CDK2, CDK1, RPS6KA3, AKT1, AKT2, PDE3B, KRAS, BRAF, MAD2L1, ANAPC1, ANAPC2, ANAPC5, CDC16, CDC23, ANAPC10
80	hsa04668	TNF signaling pathway	1.64301	10	0.105	2.28784e-14	9.88301e-11	TRAF5, MAP3K7, TAB3, JUN, MAP2K3, MAPK11, MAPK12, MAPK13, MAP3K5, IKBKG, IKBKB, MAPK1, MAPK3, CASP3, JAG1, BCL3, TRAF1, JUNB, ICAM1, VCAM1, PIK3R2, DAB2IP	TRAF2, RIPK1, TAB1, MAP2K7, MAPK8, MAP2K6, MAPK14, CHUK, CREB3L1, DNM1L, CASP8, FAS, PIK3CD, PIK3CB, PIK3R1, AKT1, AKT2
81	hsa05130	Pathogenic Escherichia coli infection	1.91412	10	0.2825	2.46316e-14	3.24346e-09	CYTH1, ABI1, BRK1, WASF3, ACTR2, ACTR3B, ARPC1B, ARPC3, MYO1D, MYO1E, MYH9, MYH14, EZR, ARHGEF11, TUBA4A, TUBAL3, TUBB6, TUBB, TUBB4A, TUBB8, TUBB2B, TUBB4B, NCK2, WIPF2, WIPF1, CTTN, HCLS1, IRAK1, PTPN11, GAPDH, MAP3K7, TAB3, IKBKG, IKBKB, NFKBIB, MAPK1, MAPK3, MAPK11, MAPK12, MAPK13, JUN, TNFRSF10A, BAK1, BAX, CASP9, CASP3, IL18, PAK2, OCLN, CLDN6	SRC, ARF6, NCKAP1, MYO1B, MYO1C, MYO5A, MYO6, MYO10, LPAR1, GNA12, GNA13, ROCK2, NCK1, IRAK4, TRAF2, RIPK1, TAB1, CHUK, MAPK8, MAPK14, FAS, CASP8, TMBIM6, PYCARD, CASP1, RAB1A, SEC24B, SEC24D, CLDN11
82	hsa05166	Human T-cell leukemia virus 1 infection	1.68514	10	0.325	2.96265e-14	2.96952e-11	ITGB2, ICAM1, NRAS, MAPK1, MAPK3, TLN1, PPP3CA, HLA-A, HLA-B, HLA-C, HLA-E, B2M, FDPS, SLC25A5, TSPO, ANAPC16, CDKN2B, CDKN2A, CCND1, CCND3, CDKN1A, RB1, PIK3R2, DLG1, JUN, IKBKB, IKBKG, GPS2, RELB, NFKB2, BCL2L1, XIAP, TGFB1, TGFB2, TGFBR2, ADCY9, CRTC1, KAT2B, BAX	KRAS, RANBP3, RAN, XPO1, PPP3CC, STAT5B, SLC25A6, VDAC2, VDAC3, VAC14, MAD2L1, ANAPC1, ANAPC2, ANAPC5, CDC16, CDC23, ANAPC10, CDK2, ATM, CHEK2, PIK3R1, PIK3CD, PIK3CB, AKT1, AKT2, PTEN, MAPK8, CHUK, TGFB3, SMAD4, ADCY3, ADCY5, ADCY7, PRKACB, NFYB, TBP, CREB3L1, CREBBP, EP300, TCF3, CDKN2C
83	hsa04210	Apoptosis	1.83587	10	0.1825	3.11467e-14	1.18109e-12	TNFRSF10A, CASP3, BID, BAX, BAK1, CASP9, TUBA4A, TUBAL3, ENDOG, AIFM1, EIF2AK3, CTSZ, XIAP, BCL2L1, DAB2IP, MAP3K5, BAD, JUN, IKBKB, IKBKG, TRAF1, BBC3, PIK3R2, NRAS, RAF1, MAPK1, MAPK3	FAS, CASP8, CASP6, HTRA2, APAF1, LMNB1, PARP1, PARP4, ERN1, TRAF2, ITPR3, CAPN1, CTSK, BCL2L11, RIPK1, MAPK8, CHUK, PTPN13, ATM, CASP2, PIK3CD, PIK3CB, PIK3R1, AKT1, AKT2, KRAS
84	hsa04142	Lysosome	1.94245	10	0.025	3.27895e-14	8.67913e-10	ATP6V0A1, ATP6V1H, DMXL1, WDR7, NCOA7, CTSA, CTSZ, LGMN, IDUA, NAGLU, MAN2B1, NEU1, HYAL2, ARSA, GNS, IDS, SGSH, DNASE2, AGA, GNPTG, NAGPA, M6PR, CLTA, AP1S2, AP1S3, AP4M1, AP4S1, GGA2, GGA1	ATP6V0A2, ATP6V0D1, CTSK, NAGA, GALC, GUSB, HEXB, ARSB, GALNS, LIPA, ACP2, SMPD1, PSAP, LAMP2, CD63, NPC1, NPC2, ENTPD4, MFSD8, HGSNAT, CLTCL1, AP1G2, AP3B2, AP3B1, AP4E1
85	hsa05230	Central carbon metabolism in cancer	2.50756	10	0.35	4.46246e-14	8.38059e-13	PKM, PDHA1, SCO2, SLC16A3, SIRT6, KIT, MET, NRAS, RAF1, MAPK1, MAPK3, GLS, HK3, HK2, HKDC1, PFKP, PGAM1, PIK3R2, SLC7A5	SIRT3, EGFR, ERBB2, PDGFRA, PDGFRB, FGFR1, KRAS, G6PD, PFKM, IDH1, IDH2, PTEN, PIK3CD, PIK3CB, PIK3R1, AKT1, AKT2, MTOR
86	hsa05418	Fluid shear stress and atherosclerosis	1.49098	10	0.1225	4.92262e-14	6.07498e-08	SDC4, PLAT, PIK3R2, MEF2A, MAP3K7, IKBKG, IKBKB, MAP3K5, MAPK11, MAPK12, MAPK13, JUN, VCAM1, ICAM1, RAC3, PRKCZ	CAV1, TRPV4, KEAP1, HMOX1, GSTM3, MGST3, GSTM5, GSTM2, GSTO1, GSTP1, NQO1, ASS1, PIK3CD, PIK3CB, PIK3R1, AKT1, AKT2, SRC, PTK2, CHUK, MAP2K7, MAPK8, MAP2K6, MAPK14, BMPR2, ACVR1, SUMO3, SUMO2
87	hsa04150	mTOR signaling pathway	1.80327	10	0.1775	4.9281e-14	8.9236e-11	SLC7A5, ATP6V1A, ATP6V1B2, ATP6V1E1, ATP6V1F, ATP6V1G1, ATP6V1G2, ATP6V1H, LAMTOR1, LAMTOR4, LAMTOR5, FNIP1, SESN2, AKT1S1, GRB10, LPIN3, ULK1, RPS6KB1, RPS6KB2, EIF4B, RPS6, STRADB, WNT5A, WNT5B, FZD6, LRP6, IKBKB, IGF1R, SOS2, NRAS, RAF1, MAPK1, MAPK3, IRS1, PIK3R2	RRAGC, MIOS, SEH1L, WDR24, MTOR, TELO2, TTI1, EIF4E, FZD2, DVL2, GSK3B, SOS1, KRAS, BRAF, RPS6KA3, PIK3R1, PIK3CD, PIK3CB, PTEN, AKT1, AKT2, CHUK, MAPKAP1, RICTOR
88	hsa04137	Mitophagy - animal	1.97589	10	0.07	5.88455e-14	5.91274e-11	EIF2AK3, JUN, RPS27A, USP30, OPTN, NBR1, MAP1LC3B2, AMBRA1, TFE3, BCL2L1, ULK1, NRAS, TBC1D17	MAPK8, TOMM7, MFN1, RHOT1, USP15, TBK1, GABARAP, GABARAPL2, ATG5, TFEB, BECN1, CSNK2B, SRC, KRAS, RRAS2, TBC1D15, RAB7A
89	hsa04935	Growth hormone synthesis, secretion and action	1.7536	10	0.155	6.39523e-14	1.84859e-12	ADCY9, PLCB3, SHC1, SHC3, SOS2, NRAS, RAF1, MAPK1, MAPK3, IRS1, IRS2, PIK3R2, JUNB, BCAR1, MAP2K3, MAPK11, MAPK12, MAPK13	ADCY3, ADCY5, ADCY7, GNAI2, PRKACB, CREB3L1, CREBBP, EP300, ITPR3, CACNA1F, PLCG1, SOS1, KRAS, STAT1, STAT5B, PIK3R1, PIK3CD, PIK3CB, AKT1, AKT2, MTOR, GSK3B, PTK2, CRKL, MAP2K6, MAPK8, MAPK14
90	hsa04062	Chemokine signaling pathway	1.31133	10	0.14	6.59849e-14	1.21151e-13	ADCY9, SHC1, SHC3, SOS2, NRAS, RAF1, MAPK1, MAPK3, PIK3R2, PRKCZ, IKBKB, IKBKG, NFKBIB, BAD, VAV2, RAC3, BCAR1, PLCB3, GRK6	STAT1, STAT2, STAT5B, GNAI2, ADCY3, ADCY5, ADCY7, PRKACB, LYN, SRC, SOS1, KRAS, BRAF, PIK3CD, PIK3CB, PIK3R1, AKT1, AKT2, CHUK, GSK3B, ROCK2, GNB1, GNB2, GNB4, GNG7, GNG11, PREX1, PTK2, CRKL, PLCG1, RAP1B, PRKCD, GRK5, ARRB1
91	hsa04350	TGF-beta signaling pathway	1.43885	10	0.0375	9.67619e-14	0.00583024	GREM1, THBS1, TGFB1, TGFB2, TGFBR2, SMAD9, SMURF2, ZFYVE16, CDKN2B, SKP1, MAPK1, MAPK3, PPP2R1B, RPS6KB1, RPS6KB2	DCN, TGFB3, NEO1, ACVR1, BMPR2, SMAD5, SMAD4, ID1, E2F4, CREBBP, EP300, TGIF1, CUL1
92	hsa04370	VEGF signaling pathway	2.21925	10	0.145	1.74137e-13	7.05053e-12	SPHK2, NRAS, RAF1, MAPK1, MAPK3, PPP3CA, MAPK11, MAPK12, MAPK13, MAPKAPK3, HSPB1, PIK3R2, RAC3, CASP9, BAD	PLCG1, SPHK1, KRAS, PPP3CC, PTK2, MAPK14, MAPKAPK2, SRC, PIK3CD, PIK3CB, PIK3R1, AKT1, AKT2
93	hsa04657	IL-17 signaling pathway	1.16907	10	0.0475	2.20335e-13	2.3665e-07	CASP3, TRAF3IP2, JUN, TAB3, MAP3K7, IKBKG, IKBKB, MAPK11, MAPK12, MAPK13, MAPK1, MAPK3, TRAF5	CASP8, ANAPC5, TBK1, CHUK, MAPK14, MAPK8, TRAF2, ELAVL1, GSK3B, IL17D
94	hsa04931	Insulin resistance	1.54405	10	0.115	2.91403e-13	1.10502e-10	PPP1R3C, IRS1, PTPN11, PIK3R2, RPS6KB1, RPS6KB2, IKBKB, PRKCZ, TBC1D4, SLC27A4, IRS2	RPS6KA3, PPP1CA, PPP1CB, PIK3CD, PIK3CB, PIK3R1, AKT1, AKT2, MTOR, GSK3B, GYS1, MAPK8, PRKAB1, PRKAG1, SLC27A1, SLC27A3, PRKCD, PTPA, PCK2, PRKCE, PTEN, OGT, GFPT2, CREB3L1
95	hsa05226	Gastric cancer	1.6006	10	0.225	5.40471e-13	8.1217e-11	ABCB1, CDKN1A, BAX, BAK1, RXRA, WNT5A, WNT5B, FZD6, LRP6, AXIN1, CSNK1A1, TCF7L2, CCND1, SHC1, SHC3, SOS2, NRAS, ARAF, RAF1, MAPK1, MAPK3, PIK3R2, RPS6KB1, RPS6KB2, RB1, TGFB1, TGFB2, TGFBR2, CDKN2B, MET, FGF2	FZD2, DVL2, GSK3B, TCF7L1, EGFR, ERBB2, SOS1, KRAS, BRAF, PIK3CD, PIK3CB, PIK3R1, AKT1, AKT2, MTOR, MLH1, CDK2, TGFB3, SMAD4, GAB1
96	hsa05231	Choline metabolism in cancer	1.96895	10	0.095	9.97511e-13	1.58226e-12	SOS2, NRAS, RAF1, MAPK1, MAPK3, PIK3R2, RPS6KB1, RPS6KB2, RAC3, WASF3, SLC22A5, JUN, CHPT1, DGKD, DGKH, DGKQ	EGFR, PDGFRA, PDGFRB, SOS1, KRAS, RALGDS, MAPK8, PIK3CD, PIK3CB, PIK3R1, AKT1, AKT2, MTOR, PIP5K1C, PLD1, PLD2, SLC44A1, CHKA, CHKB, PCYT1A, PLCG1, DGKZ, DGKA, LYPLA1
97	hsa04630	JAK-STAT signaling pathway	0.873279	10	0.0225	1.74363e-12	1.07913e-07	CTF1, BCL2L1, CCND1, CCND3, CDKN1A, PTPN2, PTPN11, SOS2, RAF1, PIK3R2	LIFR, EGFR, PDGFRA, PDGFRB, TYK2, STAT1, STAT2, STAT5B, STAT6, IRF9, CREBBP, EP300, PIAS1, PIAS2, SOS1, PIK3CD, PIK3CB, PIK3R1, AKT1, AKT2, MTOR
98	hsa04620	Toll-like receptor signaling pathway	1.39389	10	0.06	3.36017e-12	1.95668e-10	PIK3R2, IRAK1, MAP3K7, IKBKG, IKBKB, MAPK1, MAPK3, MAP2K3, MAPK11, MAPK12, MAPK13, JUN, TICAM1	CTSK, PIK3CD, PIK3CB, PIK3R1, AKT1, AKT2, CASP8, IRAK4, TAB1, CHUK, MAP2K6, MAP2K7, MAPK14, MAPK8, RIPK1, TBK1, IRF3, STAT1
99	hsa05164	Influenza A	1.32817	10	0.11	3.53357e-12	6.7853e-10	NLRX1, MAVS, IKBKB, IKBKG, NFKBIB, TICAM1, ICAM1, PML, IL18, PIK3R2, CCND3, CDK6, TNFRSF10A, BID, BAX, BAK1, SLC25A5, CASP9, CASP3, FDPS, RAF1, MAPK1, MAPK3, KPNA2, KPNA6	CHUK, TBK1, IRF3, CREBBP, EP300, IRAK4, TYK2, STAT1, STAT2, IRF9, PYCARD, CASP1, PIK3R1, PIK3CD, PIK3CB, AKT1, AKT2, FAS, CASP8, SLC25A6, APAF1, NUP98, XPO1
100	hsa04622	RIG-I-like receptor signaling pathway	1.53549	10	0.0525	4.42059e-12	4.48325e-07	MAVS, AZI2, IKBKG, IKBKB, NFKBIB, MAP3K7, MAPK11, MAPK12, MAPK13, CYLD, NLRX1, SIKE1, PIN1	TBK1, IRF3, RIPK1, CASP8, CHUK, TRAF2, MAPK8, MAPK14, ATG5
101	hsa04512	ECM-receptor interaction	1.43476	10	0.015	5.01766e-12	0.0166514	COL4A1, LAMA5, LAMC2, THBS1, THBS2, THBS3, TNC, FRAS1, AGRN, ITGA2, ITGA3, ITGA4, ITGA7, ITGA11, SDC4	COL1A1, COL1A2, COL6A1, COL6A2, COL6A3, LAMA2, LAMA4, ITGA1, ITGA5, ITGA6, ITGB4, DAG1
102	hsa04933	AGE-RAGE signaling pathway in diabetic complications	1.93664	10	0.1025	8.29818e-12	2.21361e-07	TGFB2, TGFB1, TGFBR2, COL4A1, PLCD1, PLCB3, PRKCZ, MAPK1, MAPK3, JUN, SERPINE1, VCAM1, ICAM1, F3, MAPK11, MAPK12, MAPK13, NRAS, PIK3R2, BAX, CASP3, CCND1	TGFB3, SMAD4, COL1A1, COL1A2, COL3A1, PLCD4, PLCG1, PRKCD, PRKCE, MAPK14, MAPK8, KRAS, PIK3CD, PIK3CB, PIK3R1, AKT1, AKT2, STAT1, STAT5B
103	hsa04660	T cell receptor signaling pathway	1.71309	10	0.1075	8.48282e-12	5.92332e-10	NCK2, VAV2, PAK2, DLG1, MAPK11, MAPK12, MAPK13, PPP3CA, SOS2, NRAS, RAF1, MAPK1, MAPK3, JUN, BCL10, MALT1, MAP3K7, IKBKB, IKBKG, NFKBIB, NFKBIE, PIK3R2	NCK1, MAPK14, PLCG1, PPP3CC, SOS1, KRAS, MAP2K7, MAPK8, CHUK, PIK3R1, PIK3CD, PIK3CB, AKT1, AKT2, GSK3B
104	hsa04114	Oocyte meiosis	1.69703	10	0.215	1.03886e-11	3.09347e-07	IGF1R, ADCY9, CPEB4, MAPK1, MAPK3, YWHAB, YWHAH, YWHAG, MAPK11, MAPK12, MAPK13, SKP1, BTRC, ANAPC16, PPP2R5B, PPP2R5D, PPP2R1B, PPP3CA, CAMK2D	ADCY3, ADCY5, ADCY7, PRKACB, RPS6KA3, CDK1, CDK2, MAPK14, PPP1CA, PPP1CB, SLK, CUL1, ANAPC1, ANAPC2, ANAPC5, CDC16, CDC23, ANAPC10, SMC1A, SMC3, MAD2L1, PPP2R5C, PPP2R5A, ITPR3, PPP3CC, CAMK2G
105	hsa04310	Wnt signaling pathway	1.26007	10	0.075	1.26862e-11	2.22988e-06	WNT5A, WNT5B, LGR4, FZD6, LRP6, CCDC88C, AXIN1, CSNK1A1, TCF7L2, CTNNBIP1, CTNND2, MAP3K7, JUN, CCND1, CCND3, SKP1, BTRC, ROR1, PRICKLE1, DAAM1, RAC3, PLCB3, CAMK2D, PPP3CA	SERPINF1, FZD2, DVL2, CSNK2B, GSK3B, TCF7L1, CTBP1, CTBP2, TLE4, CREBBP, EP300, SMAD4, PSEN1, PRKACB, TBL1XR1, CUL1, ROR2, ROCK2, MAPK8, CAMK2G, PPP3CC
106	hsa05222	Small cell lung cancer	1.98233	10	0.125	1.39465e-11	3.36966e-10	FHIT, RXRA, CDKN1A, BAX, BAK1, CASP9, CASP3, CDKN2B, CDK6, CCND1, RB1, COL4A1, LAMA5, LAMC2, ITGA2, ITGA3, PIK3R2, IKBKB, IKBKG, XIAP, BCL2L1, TRAF1, TRAF5	APAF1, ZBTB17, CKS1B, CDK2, LAMA2, LAMA4, ITGA6, PTK2, PIK3CD, PIK3CB, PIK3R1, PTEN, AKT1, AKT2, CHUK, TRAF2
107	hsa04530	Tight junction	1.7536	10	0.185	1.6085e-11	1.32503e-07	CLDN6, OCLN, F11R, PARD6B, MPDZ, PRKCZ, AMOT, AMOTL2, ARHGAP17, NF2, LLGL2, DLG1, SCRIB, PPP2R1B, TJAP1, NEDD4L, CGN, CGNL1, JUN, CCND1, RUNX1, EZR, MSN, MAP3K5, CTTN, HCLS1, ACTR2, ACTR3B, ARPC1B, ARPC3, VASP, ARHGEF18, EPB41L4B, MYH9, MYH14, MYL6B, MYL6, MYL12B, MAGI1, SYNPO, ACTN1, MICALL2, RAPGEF6, TUBA4A, TUBAL3	CLDN11, DLG3, MAPK8, SYMPK, PCNA, ERBB2, PRKCE, MAP2K7, SRC, PRKACB, ROCK2, PRKAB1, PRKAG1, RAB8A, RAP2C
108	hsa04962	Vasopressin-regulated water reabsorption	2.12558	10	0.06	2.43089e-11	2.99593e-09	ADCY9, ARHGDIB, DYNC1I1, DYNC1I2, DYNC1LI2, DCTN2, VAMP2, RAB5A, RAB5B, RAB5C	ADCY3, PRKACB, CREB3L1, DYNC1H1, DYNC2LI1, DYNLL1, DYNLL2, DCTN4, DCTN5, NSF
109	hsa04917	Prolactin signaling pathway	1.7369	10	0.13	5.59819e-11	1.72595e-07	SHC1, SHC3, PIK3R2, GALT, SOS2, NRAS, RAF1, MAPK1, MAPK3, MAPK11, MAPK12, MAPK13, CCND1	SRC, PIK3CD, PIK3CB, PIK3R1, AKT1, AKT2, SOS1, KRAS, MAPK8, MAPK14, GSK3B, STAT1, STAT5B
110	hsa00531	Glycosaminoglycan degradation	2.95343	10	0.015	5.96674e-11	4.87989e-05	HYAL2, IDS, IDUA, HPSE, SGSH, NAGLU, GNS	GUSB, ARSB, HGSNAT, GALNS, HEXB
111	hsa04926	Relaxin signaling pathway	1.644	10	0.14	6.27259e-11	1.79701e-09	PIK3R2, PRKCZ, RAF1, MAPK1, MAPK3, TGFB1, TGFBR2, COL4A1, ADCY9, PLCB3, MAPK11, MAPK12, MAPK13, JUN, NRAS, SHC1, SHC3, SOS2	GNAI2, GNB1, GNB2, GNB4, GNG7, GNG11, ADCY5, PRKACB, CREB3L1, PIK3CD, PIK3CB, PIK3R1, AKT1, AKT2, COL1A1, COL1A2, COL3A1, ADCY3, ADCY7, MAP2K7, MAPK14, MAPK8, KRAS, SRC, SOS1, ARRB1, EGFR
112	hsa04217	Necroptosis	1.65252	10	0.09	8.78676e-11	3.82084e-07	TRAF5, XIAP, RBCK1, RNF31, SHARPIN, SPATA2L, SPATA2, CYLD, CAMK2D, SLC25A5, GLUD1, FTL, CHMP2B, CHMP4B, CHMP5, CHMP7, TNFRSF10A, TICAM1, BID, BAX, AIFM1	TRAF2, RIPK1, CASP8, CAMK2G, SLC25A6, PPID, VDAC2, VDAC3, GLUL, MAPK8, CAPN1, SMPD1, DNM1L, PYCARD, CASP1, CHMP2A, HMGB1, FAS, FAF1, TYK2, STAT1, STAT2, STAT5B, STAT6, IRF9, PARP1
113	hsa04380	Osteoclast differentiation	1.49641	10	0.0925	1.09351e-10	3.9949e-09	MAPK1, MAPK3, PIK3R2, TGFB1, TGFB2, TGFBR2, RELB, NFKB2, MAP3K7, IKBKG, IKBKB, MAPK11, MAPK12, MAPK13, FOSL2, JUN, JUNB, SIRPA, PPP3CA, GAB2, FHL2, CYLD	PIK3CD, PIK3CB, PIK3R1, AKT1, AKT2, STAT1, TRAF2, CHUK, TAB1, MAP2K6, MAPK14, MAP2K7, MAPK8, PPP3CC, CTSK, TYK2, STAT2, IRF9
114	hsa04130	SNARE interactions in vesicular transport	2.40899	10	0.07	1.70115e-10	3.2498e-06	STX1A, STX11, STX16, VTI1B, BNIP1, STX6, STX8, BET1L, USE1, SNAP29, VAMP1, VAMP2, VAMP3, VAMP5	GOSR1, BET1, VAMP7
115	hsa04145	Phagosome	1.53825	10	0.145	1.96774e-10	2.06188e-06	VAMP3, CORO1A, HLA-A, HLA-B, HLA-C, HLA-E, RAB5A, RAB5B, RAB5C, HGS, ATP6V1A, ATP6V1B2, ATP6V1E1, ATP6V1F, ATP6V1G1, ATP6V1G2, ATP6V0A1, ATP6V1H, DYNC1I1, DYNC1I2, DYNC1LI2, TUBA4A, TUBAL3, TUBB6, TUBB, TUBB4A, TUBB8, TUBB2B, TUBB4B, PIKFYVE, M6PR, SEC61G, TAP1, ITGB2, C3, ITGA2, THBS1, THBS2, THBS3, SCARB1	STX12, EEA1, ATP6V0A2, ATP6V0D1, RAB7A, DYNC1H1, LAMP2, COLEC12, ITGA5, PLA2R1
116	hsa03410	Base excision repair	1.98387	10	0.0325	2.15529e-10	2.77737e-05	UNG, MUTYH, POLL, POLE, POLE3	SMUG1, MPG, HMGB1, PCNA, POLD1, LIG1, LIG3, PARP1, PARP4
117	hsa04662	B cell receptor signaling pathway	1.65741	10	0.11	3.06735e-10	7.71241e-09	VAV2, RAC3, PPP3CA, SOS2, NRAS, RAF1, MAPK1, MAPK3, JUN, BCL10, MALT1, IKBKB, IKBKG, NFKBIB, NFKBIE, PIK3R2	LYN, PPP3CC, SOS1, KRAS, CHUK, CD81, PIK3R1, PIK3CD, PIK3CB, AKT1, AKT2, GSK3B
118	hsa04390	Hippo signaling pathway	1.47672	10	0.1325	3.07209e-10	5.34848e-07	PARD6B, PRKCZ, AMOT, YAP1, WWTR1, LIMD1, NF2, FRMD6, PPP2R1B, LATS2, TP53BP2, LLGL2, SCRIB, DLG1, CSNK1D, BTRC, BBC3, GLI2, ITGB2, TGFB1, TGFB2, TGFBR2, SERPINE1, WNT5A, WNT5B, FZD6, YWHAB, YWHAH, YWHAG, AXIN1, TCF7L2, CCND1, CCND3	STK3, PPP1CA, PPP1CB, DLG3, TEAD1, TEAD3, TEAD2, TGFB3, SMAD4, BMPR2, ID1, FZD2, DVL2, GSK3B, TCF7L1
119	hsa04213	Longevity regulating pathway - multiple species	2.03644	10	0.13	5.15125e-10	1.72019e-05	IGF1R, IRS1, IRS2, NRAS, PIK3R2, ADCY9, AKT1S1, RPS6KB1, RPS6KB2, EIF4EBP2, HSPA8	KRAS, PIK3CD, PIK3CB, PIK3R1, AKT1, AKT2, ADCY3, ADCY5, ADCY7, PRKACB, ATG5, PRKAB1, PRKAG1, MTOR, HSPA1L, HDAC2
120	hsa04659	Th17 cell differentiation	1.16907	10	0.055	5.15912e-10	5.73248e-05	MAPK11, MAPK12, MAPK13, TGFB1, TGFBR2, PPP3CA, IKBKB, IKBKG, NFKBIB, NFKBIE, MAPK1, MAPK3, JUN, RUNX1, RXRA	MAPK14, MTOR, SMAD4, TYK2, AHR, PLCG1, PPP3CC, CHUK, MAPK8, STAT6, STAT1, STAT5B
121	hsa04071	Sphingolipid signaling pathway	1.80763	10	0.095	5.61345e-10	1.99371e-07	SMPD2, BID, BAX, MAP3K5, MAPK11, MAPK12, MAPK13, PRKCZ, PPP2R1B, PPP2R5B, PPP2R5D, GAB2, PIK3R2, SPHK2, PLCB3, MAPK1, MAPK3, NRAS, RAF1, RAC3	SPTLC3, CERS6, SMPD1, TRAF2, MAPK8, MAPK14, AKT1, AKT2, PPP2R3B, PPP2R5C, PPP2R5A, PIK3CD, PIK3CB, PIK3R1, PLD1, PLD2, SPHK1, GNAI2, PRKCE, ABCC1, KRAS, S1PR3, GNA12, GNA13, ROCK2, PTEN
122	hsa04664	Fc epsilon RI signaling pathway	1.78798	10	0.09	7.21711e-10	2.32678e-09	PIK3R2, RAC3, MAP2K3, MAPK11, MAPK12, MAPK13, VAV2, GAB2, SOS2, NRAS, RAF1, MAPK1, MAPK3	LYN, PLCG1, PIK3CD, PIK3CB, PIK3R1, AKT1, AKT2, MAP2K7, MAP2K6, MAPK8, MAPK14, SOS1, KRAS
123	hsa05145	Toxoplasmosis	1.62834	10	0.1	7.3069e-10	4.24114e-09	IRAK1, MAP3K7, MAPK1, MAPK3, MAP2K3, MAPK11, MAPK12, MAPK13, IKBKB, IKBKG, NFKBIB, BCL2L1, XIAP, HSPA8, LAMA5, LAMC2, LDLR, CASP3, CASP9, BAD, TGFB1, TGFB2	STAT1, IRAK4, TAB1, MAPK8, MAP2K6, MAPK14, CHUK, HSPA1L, LAMA2, LAMA4, ITGA6, CASP8, GNAI2, AKT1, AKT2, TYK2, TGFB3
124	hsa04613	Neutrophil extracellular trap formation	1.47216	10	0.1075	8.08514e-10	6.67837e-06	MAP3K7, RAF1, MAPK1, MAPK3, SLC25A5, ITGB2, PLCB3, PIK3R2, C3, MAPK11, MAPK12, MAPK13, FGB, HDAC7, HDAC9	VDAC2, VDAC3, SLC25A6, SRC, PLCG1, ATG7, PIK3CD, PIK3CB, PIK3R1, AKT1, AKT2, MTOR, HMGB1, MAPK14, CASP1, HAT1, HDAC2, HDAC3, HDAC5
125	hsa05120	Epithelial cell signaling in Helicobacter pylori infection	2.00411	10	0.1225	1.5937e-09	7.90963e-09	PTPN11, MET, F11R, ADAM17, MAPK11, MAPK12, MAPK13, JUN, IKBKB, IKBKG, CASP3, ATP6V1A, ATP6V1B2, ATP6V1E1, ATP6V1F, ATP6V1G1, ATP6V1G2, ATP6V0A1, ATP6V1H	PLCG1, EGFR, ADAM10, SRC, LYN, CSK, MAPK14, MAPK8, CHUK, ATP6V0A2, ATP6V0D1
126	hsa00620	Pyruvate metabolism	1.9899	10	0.055	1.77598e-09	3.70119e-08	PDHA1, DLD, PKM, ACYP2, ALDH1B1, ALDH9A1, GLO1, HAGH, ME2, ME1, MDH2, ACAT1	ACSS1, ACSS2, ADH1B, ADH5, ALDH2, ALDH3A2, ALDH7A1, PCK2
127	hsa04915	Estrogen signaling pathway	1.09227	10	0.0925	2.24772e-09	8.44122e-06	HSPA8, JUN, ADCY9, SHC1, SHC3, SOS2, NRAS, RAF1, MAPK1, MAPK3, PIK3R2, PLCB3	FKBP5, HSPA1L, NCOA1, SRC, ADCY3, ADCY5, ADCY7, PRKACB, CREB3L1, EGFR, SOS1, KRAS, PIK3CD, PIK3CB, PIK3R1, AKT1, AKT2, GNAI2, PRKCD, ITPR3
128	hsa04115	p53 signaling pathway	1.94845	10	0.0875	2.27467e-09	2.32923e-06	CDKN2A, CDKN1A, CCND1, CCND3, CDK6, SFN, GTSE1, TNFRSF10A, BID, BAX, BBC3, BCL2L1, ZMAT3, CASP9, CASP3, SERPINE1, THBS1, SESN2, PPM1D	ATM, CHEK2, CDK2, CDK1, FAS, CASP8, APAF1, SESN3, PTEN, STEAP3, COP1
129	hsa05152	Tuberculosis	1.45484	10	0.07	2.5597e-09	1.45901e-07	CASP3, BID, BAX, CASP9, BAD, CAMK2D, RFX5, RFXANK, MALT1, BCL10, HSPA9, IRAK1, IRAK2, MAPK11, MAPK12, MAPK13, MAPK1, MAPK3, IL18, KSR1, RAF1, TGFB1, TGFB2, C3, ITGB2, SPHK2, RAB5A, RAB5B, RAB5C, ATP6V0A1, ATP6V1H, PPP3CA, CORO1A	CASP8, APAF1, AKT1, AKT2, CAMK2G, STAT1, NFYB, NFYC, CREBBP, EP300, SRC, IRAK4, MAPK14, MAPK8, TGFB3, PLA2R1, SPHK1, EEA1, RAB7A, ATP6V0A2, ATP6V0D1, LAMP2, PPP3CC
130	hsa05207	Chemical carcinogenesis - receptor activation	1.12495	10	0.0825	3.08589e-09	1.70563e-06	RAF1, RB1, XIAP, CCND1, PIK3R2, NRAS, MAPK1, MAPK3, JUN, FGF2, ADCY9, BAD, CCND3, SOS2, RPS6KB1, RPS6KB2, JAG1, KPNA2, KPNA6, RXRA	ARRB1, SRC, CACNA1F, PIK3CD, PIK3CB, PIK3R1, AKT1, AKT2, MTOR, KRAS, ADCY3, ADCY5, ADCY7, PRKACB, CREB3L1, GNAI2, RPS6KA3, EGFR, SOS1, STAT5B, KLF5, KLF4, AHR, KPNB1, CYP1B1, EPHX1, GSTM3, MGST3, GSTM5, GSTM2, GSTO1
131	hsa04720	Long-term potentiation	1.3959	10	0.075	3.43636e-09	5.63948e-07	CAMK2D, PPP3CA, NRAS, ARAF, RAF1, MAPK1, MAPK3, PLCB3	PRKACB, PPP1CA, PPP1CB, CAMK2G, RAP1B, PPP3CC, CREBBP, EP300, KRAS, BRAF, RPS6KA3, ITPR3
132	hsa04750	Inflammatory mediator regulation of TRP channels	1.38379	10	0.02	3.55969e-09	1.92615e-06	PLCB3, CAMK2D, MAP2K3, MAPK11, MAPK12, MAPK13, PIK3R2, ADCY9, TRPV2	HRH1, ITPR3, PRKCE, PPP1CA, PPP1CB, CAMK2G, MAP2K6, MAPK14, MAPK8, PLCG1, PIK3CD, PIK3CB, PIK3R1, PRKCD, SRC, ADCY3, ADCY5, ADCY7, PRKACB, TRPV4
133	hsa04912	GnRH signaling pathway	1.65932	10	0.0825	4.19418e-09	1.00225e-06	ADCY9, PLCB3, CAMK2D, MAP3K2, MAP2K3, MAPK11, MAPK12, MAPK13, JUN, SOS2, NRAS, RAF1, MAPK1, MAPK3	ADCY3, ADCY5, ADCY7, PRKACB, ITPR3, CAMK2G, PRKCD, CACNA1F, MAP3K4, MAP2K6, MAPK14, PLD1, PLD2, SRC, MAP2K7, MAPK8, EGFR, SOS1, KRAS
134	hsa04152	AMPK signaling pathway	1.71463	10	0.08	4.78522e-09	1.53989e-05	MAP3K7, STRADB, PFKFB2, PFKP, CCND1, EEF2, HMGCR, MLYCD, CPT1C, PPP2R1B, PPP2R5B, PPP2R5D, TBC1D1, IGF1R, IRS1, IRS2, PIK3R2, AKT1S1, RPS6KB1, RPS6KB2, ULK1	PRKAB1, PRKAG1, PFKM, PCK2, CREB3L1, ELAVL1, EEF2K, GYS1, LIPE, SCD, PPP2R3B, PPP2R5C, PPP2R5A, RAB2A, RAB8A, RAB10, RAB14, PIK3CD, PIK3CB, PIK3R1, AKT1, AKT2, MTOR
135	hsa00071	Fatty acid degradation	2.61001	10	0.05	1.00814e-08	1.03146e-05	ACAT1, ACAA1, ACAA2, HADHB, EHHADH, ECHS1, ACOX3, ACADS, CPT1C, ECI2, CYP2U1, ALDH1B1, ALDH9A1	HADH, ACADSB, ACADVL, ACSL1, ACSL3, CPT2, ADH1B, ADH5, ALDH2, ALDH3A2, ALDH7A1
136	hsa03250	Viral life cycle - HIV-1	1.88559	10	0.175	1.16109e-08	2.3859e-06	MAP1A, MAP1S, BICD2, BICD1, PIN1, KAT2B, CDK9, CCNT1, AFF4, HGS, CHMP4B	MAP1B, APOBEC3C, SAMHD1, PSIP1, CPSF7, TNPO3, RANBP2, CREBBP, EP300, CCNT2, NELFB, SUPT4H1, XPO1, RAN
137	hsa05412	Arrhythmogenic right ventricular cardiomyopathy	1.35366	10	0.025	2.39666e-08	0.000443317	ITGA2, ITGA3, ITGA4, ITGA7, ITGA11, TCF7L2, CACNA2D1, SLC8A1, CDH2, PKP2, DSG2	ITGA1, ITGA5, ITGA6, ITGB4, SGCD, SGCB, LAMA2, DAG1, DES, TCF7L1, CACNA1F
138	hsa04934	Cushing syndrome	1.32746	10	0.06	2.40611e-08	1.93998e-05	ADCY9, CDKN2B, CDKN2A, CDK6, CCND1, RB1, CDKN1A, CAMK2D, MAPK1, MAPK3, PDE11A, ARMC5, PLCB3, LDLR, SCARB1, WNT5A, WNT5B, FZD6, AXIN1, TCF7L2	ADCY3, ADCY5, ADCY7, PRKACB, CREB3L1, ASH2L, RBBP5, WDR5, CDKN2C, GNAI2, AHR, CDK2, CACNA1F, CAMK2G, RAP1B, BRAF, EGFR, PDE8A, PBX1, ITPR3, FZD2, DVL2, GSK3B, TCF7L1
139	hsa04658	Th1 and Th2 cell differentiation	1.2199	10	0.0225	3.01874e-08	0.00207255	PPP3CA, IKBKB, IKBKG, NFKBIB, NFKBIE, MAPK1, MAPK3, MAPK11, MAPK12, MAPK13, JUN, JAG1	RBPJ, STAT1, TYK2, PLCG1, PPP3CC, CHUK, MAPK14, MAPK8, STAT5B, STAT6, MAF, NOTCH1
140	hsa04670	Leukocyte transendothelial migration	1.41575	10	0.045	3.94689e-08	6.18691e-07	ITGB2, ITGA4, F11R, CLDN6, OCLN, VCAM1, EZR, MSN, PIK3R2, PTPN11, MAPK11, MAPK12, MAPK13, ICAM1, BCAR1, THY1, ARHGAP5, MYL12B, VASP, ACTN1, VAV2	CLDN11, PIK3CD, PIK3CB, PIK3R1, MAPK14, PLCG1, PTK2, ARHGAP35, ROCK2, RAP1B, SIPA1, GNAI2
141	hsa03450	Non-homologous end-joining	3.23742	10	0.0725	4.54021e-08	0.000494471	POLL, POLM, LIG4	XRCC6, XRCC5, PRKDC, XRCC4, NHEJ1, RAD50
142	hsa04611	Platelet activation	1.57153	10	0.09	4.86242e-08	2.20833e-05	PPP1R12A, MYL12B, STIM1, MYLK, PLCB3, PRKCZ, TLN1, FGB, ADCY9, VASP, ITGA2, PIK3R2, MAPK11, MAPK12, MAPK13, MAPK1, MAPK3	GNA13, ROCK2, PPP1CA, PPP1CB, ITPR3, RAP1B, GNAI2, ADCY3, ADCY5, ADCY7, PRKACB, SRC, ARHGAP35, COL1A1, COL1A2, COL3A1, LYN, PIK3CD, PIK3CB, PIK3R1, AKT1, AKT2, PRKG1, MAPK14
143	hsa04371	Apelin signaling pathway	1.61606	10	0.0425	5.67947e-08	8.41275e-05	ADCY9, PLCB3, SLC8A1, MYLK, MYL4, NRAS, RAF1, MAPK1, MAPK3, RPS6KB1, RPS6KB2, RPS6, JAG1, CCND1, MAP1LC3B2, SPHK2, MEF2A, MEF2D, SERPINE1, PLAT	ADCY3, ADCY5, ADCY7, PRKACB, LIPE, GNAI2, GNB1, GNB2, GNB4, GNG7, GNG11, ITPR3, PRKCE, KRAS, RRAS2, AKT1, AKT2, MTOR, PDE3B, BECN1, PRKAB1, PRKAG1, NRF1, SPHK1, GNA13, HDAC5, SMAD4
144	hsa05410	Hypertrophic cardiomyopathy	1.31356	10	0.0075	1.18689e-07	0.0182114	ITGA2, ITGA3, ITGA4, ITGA7, ITGA11, ACTC1, CACNA2D1, TGFB1, TGFB2, SLC8A1	ITGA1, ITGA5, ITGA6, ITGB4, SGCD, SGCB, LAMA2, DAG1, DES, MYBPC3, CACNA1F, PRKAB1, PRKAG1, ACE, TGFB3
145	hsa04730	Long-term depression	1.37063	10	0.0425	1.72064e-07	1.2764e-05	PPP2R1B, NRAS, ARAF, RAF1, MAPK1, MAPK3, GNAZ, PLCB3, IGF1R	PRKG1, KRAS, BRAF, GNAI2, GNA12, GNA13, LYN, ITPR3
146	hsa05142	Chagas disease	1.46706	10	0.05	1.83716e-07	1.53599e-06	TICAM1, IRAK1, MAPK1, MAPK3, MAPK11, MAPK12, MAPK13, JUN, IKBKG, IKBKB, PPP2R1B, C3, TGFB1, TGFB2, PLCB3, PIK3R2, TGFBR2, SERPINE1	IRAK4, MAPK8, MAPK14, CHUK, TGFB3, ACE, GNAI2, PIK3R1, PIK3CD, PIK3CB, AKT1, AKT2, FAS, CASP8
147	hsa05414	Dilated cardiomyopathy	1.32904	10	0.015	2.28046e-07	0.0040633	ITGA2, ITGA3, ITGA4, ITGA7, ITGA11, ACTC1, ADCY9, CACNA2D1, SLC8A1, TGFB1, TGFB2	ITGA1, ITGA5, ITGA6, ITGB4, SGCD, SGCB, LAMA2, DAG1, DES, MYBPC3, ADCY3, ADCY5, ADCY7, PRKACB, CACNA1F, TGFB3
148	hsa03460	Fanconi anemia pathway	1.33608	10	0.02	2.28757e-07	0.00241917	HES1, UBE2T, FANCI, RMI1, ERCC1, SLX4	TELO2, WDR48, MLH1, POLI, RPA1, RPA2, RPA3, ERCC4
149	hsa04922	Glucagon signaling pathway	1.23784	10	0.03	2.39047e-07	7.13565e-05	SIK2, PLCB3, PPP3CA, CAMK2D, CPT1C, PHKA2, PFKP, PGAM1, PKM, PDHA1	AKT1, AKT2, PDE3B, PRKACB, CREB3L1, CREBBP, EP300, ITPR3, PPP3CC, CAMK2G, PRMT1, PCK2, GYS1, PHKB, PRKAB1, PRKAG1, PFKM
150	hsa04966	Collecting duct acid secretion	1.97842	10	0.025	2.74505e-07	0.000760721	CA2, ATP6V1A, ATP6V1B2, ATP6V1G1, ATP6V1G2, ATP6V1E1, ATP6V1F, ATP6V0A1, SLC12A7	ATP6V0A2, ATP6V0D1
151	hsa04721	Synaptic vesicle cycle	1.47672	10	0.035	2.93757e-07	1.62506e-06	VAMP2, STX1A, STXBP1, UNC13A, UNC13B, CLTA, AP2M1, ATP6V1A, ATP6V1B2, ATP6V1E1, ATP6V1F, ATP6V1G1, ATP6V1G2, ATP6V0A1, ATP6V1H, SLC1A1	NSF, DNM1, CLTCL1, AP2A2, AP2B1, ATP6V0A2, ATP6V0D1, SLC1A3
152	hsa04650	Natural killer cell mediated cytotoxicity	1.2056	10	0.04	3.4454e-07	4.8741e-06	HLA-A, HLA-B, HLA-C, HLA-E, PTPN11, ICAM1, ITGB2, VAV2, RAC3, MAPK1, MAPK3, PIK3R2, SHC1, SHC3, SOS2, NRAS, ARAF, RAF1, MICB, MICA, PPP3CA, TNFRSF10A, CASP3, BID	PLCG1, PIK3CD, PIK3CB, PIK3R1, SOS1, KRAS, BRAF, PPP3CC, FAS
153	hsa00310	Lysine degradation	1.77376	10	0.0475	4.1526e-07	0.000836523	DLST, DLD, EHHADH, ECHS1, ACAT1, SETD7, EHMT1, ALDH1B1, ALDH9A1, PLOD2, PLOD3, COLGALT1	ALDH7A1, HADH, PHYKPL, KMT2C, EZH2, NSD1, SETD2, TMLHE, ALDH2, ALDH3A2
154	hsa04728	Dopaminergic synapse	1.24938	10	0.04	4.27459e-07	1.96632e-05	PLCB3, CAMK2D, PPP3CA, MAPK11, MAPK12, MAPK13, PPP2R1B, PPP2R5B, PPP2R5D, KIF5C, COMT	ITPR3, CAMK2G, PPP3CC, ADCY5, PRKACB, CREB3L1, MAPK14, MAPK8, PPP1CA, PPP1CB, GNAI2, GNB1, GNB2, GNB4, GNG7, GNG11, ARRB1, PPP2R3B, PPP2R5C, PPP2R5A, AKT1, AKT2, GSK3B, CLOCK
155	hsa04930	Type II diabetes mellitus	1.82984	10	0.055	5.18576e-07	1.88406e-05	IRS1, IRS2, PIK3R2, MAPK1, MAPK3, PRKCZ, IKBKB, HK3, HK2, HKDC1, PKM	PIK3R1, PIK3CD, PIK3CB, MTOR, MAPK8, PRKCD, PRKCE
156	hsa04211	Longevity regulating pathway	1.62881	10	0.055	6.81444e-07	0.00123978	IGF1R, IRS1, IRS2, NRAS, PIK3R2, ADCY9, EHMT1, AKT1S1, ULK1, ATG13, RPS6KB1, RPS6KB2, BAX, SESN2	KRAS, PIK3CD, PIK3CB, PIK3R1, AKT1, AKT2, ADCY3, ADCY5, ADCY7, PRKACB, CREB3L1, ATG5, MTOR, EIF4E, PRKAB1, PRKAG1, SESN3
157	hsa04392	Hippo signaling pathway - multiple species	2.00411	10	0.0075	7.47752e-07	0.00117951	NF2, FRMD6, LATS2, LIMD1, YAP1, WWTR1, RASSF2	DCHS1, STK3, TEAD1, TEAD3, TEAD2
158	hsa00020	Citrate cycle (TCA cycle)	1.71463	10	0.04	7.99575e-07	1.43504e-05	DLST, DLD, MDH2, PDHA1	ACO1, IDH1, IDH2, IDH3G, SUCLG1, SDHB, PCK2
159	hsa04260	Cardiac muscle contraction	1.1003	10	0.015	9.01258e-07	6.58718e-05	CACNA2D1, ACTC1, MYL4, UQCRFS1, UQCRH, UQCRB, UQCRQ, COX5A, COX5B, COX6A1, SLC8A1, SLC9A7	CACNA1F, UQCR10, UQCR11, COX7A2L, COX7C, ATP1A2, ATP1B1, ATP1B3
160	hsa05110	Vibrio cholerae infection	1.52694	10	0.0175	1.21205e-06	0.00905043	ATP6V1A, ATP6V1B2, ATP6V1E1, ATP6V1F, ATP6V1G1, ATP6V1G2, ATP6V0A1, ATP6V1H, SEC61G, ADCY9	ATP6V0A2, ATP6V0D1, KDELR2, ADCY3, PRKACB, PLCG1
161	hsa04024	cAMP signaling pathway	0.957004	10	0.025	1.41593e-06	1.94238e-05	OXTR, ADCY9, CAMK2D, VAV2, RAC3, PIK3R2, RAF1, MAPK1, MAPK3, JUN, ACOX3, BAD, PPP1R12A	GNAI2, ADCY3, ADCY5, ADCY7, CAMK2G, RRAS2, PLD1, PLD2, MAPK8, RAP1B, PIK3CD, PIK3CB, PIK3R1, AKT1, AKT2, BRAF, PRKACB, PPP1CA, PPP1CB, CREB3L1, CREBBP, EP300, PTCH1, LIPE, ROCK2, ATP1A2, ATP1B1, ATP1B3, CACNA1F, PDE3A, PDE3B
162	hsa00380	Tryptophan metabolism	1.40288	10	0.025	1.67668e-06	0.00018558	DLST, DLD, EHHADH, ECHS1, ACAT1, ALDH1B1, ALDH9A1	HADH, ALDH2, ALDH3A2, ALDH7A1, CYP1B1
163	hsa04022	cGMP-PKG signaling pathway	1.29896	10	0.025	1.68046e-06	6.999e-06	PPP3CA, MEF2A, MEF2D, SLC8A1, PLCB3, PPP1R12A, MYLK, ADCY9, IRS1, IRS2, SLC25A5, BAD, VASP, RAF1, MAPK1, MAPK3	GNA12, GNA13, TRPC6, PPP3CC, NPR2, PRKG1, CACNA1F, KCNMA1, ATP1A2, ATP1B1, ATP1B3, ITPR3, ROCK2, PPP1CA, PPP1CB, ADCY3, ADCY5, ADCY7, PDE3A, PDE3B, PDE5A, GNAI2, AKT1, AKT2, PRKCE, VDAC2, VDAC3, SLC25A6, CREB3L1
164	hsa05133	Pertussis	1.29213	10	0.015	1.94453e-06	0.0284878	ITGB2, CFL2, CASP3, C3, IRAK1, TICAM1, MAPK11, MAPK12, MAPK13, MAPK1, MAPK3, JUN	ITGA5, CASP1, PYCARD, SERPING1, IRAK4, IRF3, MAPK14, MAPK8, GNAI2
165	hsa04330	Notch signaling pathway	1.45126	10	0.045	1.95953e-06	1.94355e-05	JAG1, HES1, NUMB, ADAM17, KAT2B, ATXN1L, ATXN1	NOTCH1, RBPJ, DVL2, PSEN1, APH1A, CREBBP, EP300, CTBP1, CTBP2, TLE4, HDAC2
166	hsa04920	Adipocytokine signaling pathway	1.37537	10	0.03	1.96915e-06	1.42355e-05	IKBKB, IKBKG, NFKBIB, NFKBIE, IRS1, IRS2, PTPN11, RXRA, CPT1C	TRAF2, MTOR, MAPK8, CHUK, AKT1, AKT2, ACSL1, ACSL3, PCK2, PRKAB1, PRKAG1
167	hsa04921	Oxytocin signaling pathway	1.21583	10	0.0775	3.28918e-06	2.57993e-05	OXTR, NRAS, RAF1, MAPK1, MAPK3, JUN, CCND1, PLCB3, EEF2, CACNA2D1, PPP3CA, CAMK2D, MYLK, MYL6B, MYL6, PPP1R12A, PPP1R12B, PPP1R12C, ADCY9, CDKN1A	KRAS, EEF2K, CACNA1F, ITPR3, PPP3CC, PRKAB1, PRKAG1, CAMK2G, NPR2, ROCK2, PPP1CA, PPP1CB, ADCY3, ADCY5, ADCY7, PRKACB, GNAI2, SRC, EGFR
168	hsa00010	Glycolysis / Gluconeogenesis	1.98387	10	0.06	3.5667e-06	0.000405082	HK3, HK2, HKDC1, PFKP, GAPDH, PGK1, PGAM1, ENO2, PKM, PDHA1, DLD, ALDH1B1, ALDH9A1, ALDH3A1, BPGM	PFKM, PGK2, ADH1B, ADH5, ALDH2, ALDH3A2, ALDH7A1, ACSS1, ACSS2, GALM, PGM2, MINPP1, PCK2
169	hsa05202	Transcriptional misregulation in cancer	0.967504	10	0.03	5.19163e-06	0.00137976	RUNX1, PML, CDK9, CCNT1, RUNX2, IGF1R, TRAF1, BCL2L1, RXRA, TFE3, CDKN1A, PLAU, PLAT, TGFBR2, ATF1, ASPSCR1, MET, BAX, BAK1	HDAC2, SIN3A, TCF3, PBX1, CCNT2, JMJD1C, CDK14, CDKN2C, FUT8, LDB1, MAF, PTK2, ZBTB17, EWSR1, ATM, TAF15, FUS
170	hsa04612	Antigen processing and presentation	0.997604	10	0.01	5.30374e-06	0.0430454	PSME1, HSPA8, HLA-A, HLA-B, HLA-C, HLA-E, B2M, PDIA3, TAPBP, TAP1, LGMN, RFX5, RFXANK	HSPA1L, NFYB, NFYC
171	hsa04928	Parathyroid hormone synthesis, secretion and action	1.29154	10	0.0375	7.17161e-06	9.61804e-06	ADCY9, PLCB3, RXRA, MAPK1, MAPK3, ARAF, RAF1, MEF2A, MEF2D, LRP6, CDKN1A, RUNX2, ARHGEF11	GNAI2, ADCY3, ADCY5, ADCY7, ITPR3, FGFR1, ARRB1, BRAF, PRKACB, NACA, CREB3L1, GNA12, GNA13, PLD1, PLD2, EGFR
172	hsa04340	Hedgehog signaling pathway	1.43885	10	0.05	7.7087e-06	0.00405473	GPR161, CSNK1A1, CSNK1G1, CSNK1D, GLI2, SUFU, KIF7, CCND1, BTRC, SMURF2	PTCH1, PRKACB, CSNK1G3, GSK3B, CUL1, ARRB1
173	hsa03060	Protein export	2.12558	10	0.0325	8.28908e-06	0.000320423	SEC61G, SEC11A, IMMP2L	OXA1L, SRP54, SEC62, SEC63, SRP9, SRP72, SRP68
174	hsa05034	Alcoholism	1.27936	10	0.0675	8.67754e-06	0.00039139	HDAC7, HDAC9, SHC1, SHC3, SOS2, NRAS, ARAF, RAF1, MAPK1, MAPK3, PKIA	HDAC2, HDAC3, HDAC5, HAT1, GNAI2, GNB1, GNB2, GNB4, GNG7, GNG11, ADCY5, PRKACB, CREB3L1, SOS1, KRAS, BRAF, PPP1CA, PPP1CB
175	hsa03440	Homologous recombination	0.984477	10	0.035	8.93244e-06	0.00716191	SSBP1	RAD50, ATM, BABAM1, RPA1, RPA2, RPA3, POLD1
176	hsa04550	Signaling pathways regulating pluripotency of stem cells	1.21112	10	0.055	9.05653e-06	8.40451e-05	MAPK1, MAPK3, PIK3R2, SMAD9, MAPK11, MAPK12, MAPK13, WNT5A, WNT5B, FZD6, AXIN1, FGF2, NRAS, RAF1, IGF1R, RIF1	LIFR, KLF4, PIK3CD, PIK3CB, PIK3R1, AKT1, AKT2, ACVR1, BMPR2, SMAD5, SMAD4, ID1, MAPK14, FZD2, DVL2, GSK3B, TCF3, FGFR1, KRAS, REST
177	hsa00532	Glycosaminoglycan biosynthesis - chondroitin sulfate / dermatan sulfate	2.57195	10	0.01	2.1743e-05	0.0175761	B3GALT6, B3GAT3, CHST3, CHST15	XYLT2, CHSY3, CHSY1, CHPF, DSE, UST, CHST14
178	hsa04929	GnRH secretion	1.16907	10	0.025	2.21939e-05	2.81759e-05	PLCB3, NRAS, RAF1, MAPK1, MAPK3, PIK3R2	ITPR3, TRPC1, CACNA1F, ARRB1, KRAS, PIK3R1, PIK3CD, PIK3CB, AKT1, AKT2
179	hsa00510	N-Glycan biosynthesis	1.40288	10	0.015	2.46364e-05	0.02076		ALG5, ALG13, ALG14, DPM1, DPM3, ALG1, STT3A, STT3B, RPN2, DAD1, DDOST, MAN1A2, MAN2A1, FUT8, MGAT3
180	hsa04270	Vascular smooth muscle contraction	1.2056	10	0.025	2.577e-05	0.000958275	MYLK, MYL6B, MYL6, MYH9, MYH14, PLCB3, ARAF, RAF1, MAPK1, MAPK3, CALD1, PPP1R12A, PPP1R12B, PPP1R12C, ARHGEF11, ADCY9	KCNMA1, CACNA1F, ITPR3, PRKCD, PRKCE, BRAF, PPP1CA, PPP1CB, GNA12, GNA13, ROCK2, ADCY3, ADCY5, ADCY7, PRKACB, NPR2, PRKG1
181	hsa00220	Arginine biosynthesis	1.70046	8	0.005	3.32343e-05	0.00106297	ARG2, GLS, GLUD1, GPT2, ACY1	ASS1, GLUL, CPS1
182	hsa04146	Peroxisome	1.88191	10	0.015	4.46681e-05	0.0141966	PEX6, PEX5, PEX13, AMACR, ACOX3, ACOX2, EHHADH, ACAA1, DECR2, ECH1, ECI2, NUDT19, MLYCD, PAOX, PRDX1	PEX16, PEX3, ABCD3, PXMP2, MPV17, PXMP4, PEX11B, SCP2, ACSL1, ACSL3, NUDT12, CRAT, FAR1, MVK, IDH1, IDH2, PRDX5, GSTK1
183	hsa04261	Adrenergic signaling in cardiomyocytes	1.08159	7	0.01	5.898e-05	0.000302509	ADCY9, SLC8A1, CACNA2D1, CAMK2D, PPP2R1B, PPP2R5B, PPP2R5D, ACTC1, MYL4, PLCB3, MAPK1, MAPK3, MAPK11, MAPK12, MAPK13	ADCY3, ADCY5, ADCY7, PRKACB, ATP1A2, ATP1B1, ATP1B3, CACNA1F, CAMK2G, PPP2R3B, PPP2R5C, PPP2R5A, PPP1CA, PPP1CB, CREB3L1, MAPK14, GNAI2, AKT1, AKT2
184	hsa04215	Apoptosis - multiple species	2.11186	10	0.02	6.84935e-05	0.00485735	CASP3, BID, BBC3, BCL2L1, BAX, BAK1, CASP9, XIAP	CASP8, BCL2L11, APAF1, HTRA2, MAPK8, BECN1
185	hsa04960	Aldosterone-regulated sodium reabsorption	1.7369	10	0.04	7.65661e-05	0.00652781	NEDD4L, SFN, IRS1, PIK3R2, MAPK1, MAPK3	KRAS, ATP1A2, ATP1B1, ATP1B3, PIK3R1, PIK3CD, PIK3CB
186	hsa04136	Autophagy - other	1.60747	10	0.01	8.37046e-05	0.00885198	ATG13, IGBP1, ATG2B	MTOR, WIPI2, BECN1, ATG5, ATG7, GABARAP, GABARAPL2, ATG4C
187	hsa05216	Thyroid cancer	1.89578	10	0.0575	9.25853e-05	0.000248363	CCDC6, NCOA4, NRAS, MAPK1, MAPK3, RXRA, CDKN1A, BAX, BAK1, TCF7L2, CCND1	TPR, KRAS, BRAF, TCF7L1
188	hsa04961	Endocrine and other factor-regulated calcium reabsorption	1.14701	8	0.005	0.000126216	0.0275425	ADCY9, AP2M1, CLTA, SLC8A1, PLCB3	PRKACB, DNM1, AP2A2, AP2B1, CLTCL1, ATP1A2, ATP1B1, ATP1B3
189	hsa05416	Viral myocarditis	1.48082	10	0.015	0.000183965	0.00380762	CXADR, ABL2, RAC3, CCND1, BID, CASP9, CASP3, HLA-A, HLA-B, HLA-C, HLA-E, ITGB2, ICAM1	CAV1, SGCD, SGCB, LAMA2, DAG1, CASP8
190	hsa00563	Glycosylphosphatidylinositol (GPI)-anchor biosynthesis	1.259	10	0.01	0.000195526	0.00236538	PIGP	PIGB, GPAA1, PIGK, PIGS, PIGT, PIGU
191	hsa05323	Rheumatoid arthritis	0.905084	1	0.005	0.000204804	0.000204804	ITGB2, ICAM1, IL18, JUN, TGFB1, TGFB2, ATP6V1A, ATP6V1B2, ATP6V1E1, ATP6V1F, ATP6V1G1, ATP6V1G2, ATP6V0A1, ATP6V1H	TGFB3, ATP6V0A2, ATP6V0D1, CTSK
192	hsa04514	Cell adhesion molecules	0.979489	9	0.01	0.000209063	0.00167965	CD58, CD274, HLA-A, HLA-B, HLA-C, HLA-E, PVR, ITGB2, ICAM1, CLDN6, OCLN, F11R, ITGA4, VCAM1, CDH2, NCAM1, NCAM2, CADM1, SDC4, SLITRK6, CADM3, NRCAM, PTPRM, VCAN	ALCAM, CLDN11, GLG1, SLITRK5, MPZL1, ITGA6, NEO1
193	hsa04216	Ferroptosis	1.59677	9	0.01	0.000291106	0.029639	SAT1, PCBP2, FTL, MAP1LC3B2, NCOA4	GPX4, ACSL1, ACSL3, STEAP3, ATG5, ATG7, HMOX1, VDAC2, VDAC3
194	hsa00513	Various types of N-glycan biosynthesis	1.47672	10	0.03	0.000331704	0.00534263		ALG13, ALG14, ALG1, STT3A, STT3B, RPN2, DAD1, DDOST, MAN1A2, MAN2A1, HEXB, FUT8
195	hsa04640	Hematopoietic cell lineage	0.482089	1	0.01	0.000376915	0.000376915	KIT, ITGA2, ITGA3, ITGA4	MME, CD9, ANPEP, ITGA1, ITGA5, ITGA6
196	hsa05146	Amoebiasis	1.38899	10	0.01	0.000453395	0.0186113	HSPB1, COL4A1, LAMA5, LAMC2, CASP3, PLCB3, RAB5A, RAB5B, RAB5C, ACTN1, ARG2, ITGB2, PIK3R2, PRDX1, SERPINB9, TGFB1, TGFB2	COL1A1, COL1A2, LAMA2, LAMA4, PRKACB, RAB7A, COL3A1, PTK2, PIK3R1, PIK3CD, PIK3CB, SERPINB6, TGFB3
197	hsa04724	Glutamatergic synapse	1.16907	10	0.01	0.000497463	0.0156335	SLC38A2, GLS, PPP3CA, SHANK3, SHANK2, HOMER3, PLCB3, MAPK1, MAPK3, ADCY9, SLC1A1	PPP3CC, TRPC1, ITPR3, PLD1, PLD2, ADCY3, ADCY5, ADCY7, PRKACB, GNAI2, GNB1, GNB2, GNB4, GNG7, GNG11, SLC1A3, GLUL
198	hsa03018	RNA degradation	1.58071	10	0.0175	0.000565456	0.00864303	CNOT6, CNOT4, NUDT16, LSM3, LSM5, ENO2, PNPT1, PFKP, HSPA9	DCPS, EXOSC7, DIS3, CNOT1, CNOT7, CNOT8, PABPC4L, DCP1A, DDX6, EDC3, XRN1, LSM4, LSM6, LSM8, PFKM
199	hsa05140	Leishmaniasis	1.15388	10	0.01	0.000569534	0.00499053	IRAK1, MAP3K7, NFKBIB, TGFB1, TGFB2, C3, ITGB2, ITGA4, MAPK1, MAPK3, JUN, MAPK11, MAPK12, MAPK13	IRAK4, TAB1, TGFB3, MAPK14, STAT1
200	hsa00511	Other glycan degradation	2.33813	10	0.0075	0.00058318	0.0011767	NEU1, MAN2B1, MAN2B2, AGA, GBA2	HEXB, MAN2C1, ENGASE
201	hsa04726	Serotonergic synapse	0.884699	10	0.0125	0.000692733	0.0179516	PLCB3, MAPK1, MAPK3, CASP3, NRAS, ARAF, RAF1	CACNA1F, ITPR3, ADCY5, PRKACB, APP, GNAI2, GNB1, GNB2, GNB4, GNG7, GNG11, KRAS, BRAF, TRPC1
202	hsa00480	Glutathione metabolism	1.87051	9	0.005	0.000697273	0.00981065	GGT7, CHAC2, TXNDC12	GGT5, GGCT, ANPEP, GSTM3, MGST3, GSTM5, GSTM2, GSTO1, GSTP1, GSTK1, LANCL1, GSR, IDH1, IDH2, G6PD, GPX4, GPX7, GPX1, RRM1
203	hsa00330	Arginine and proline metabolism	1.65618	10	0.015	0.000731446	0.00910871	CKMT2, CKB, ALDH1B1, ALDH9A1, CNDP2, SAT1, ARG2, PRODH, ALDH4A1, ALDH18A1, P4HA3, L3HYPDH	ALDH2, ALDH3A2, ALDH7A1, OAT, P4HA1
204	hsa04916	Melanogenesis	1.20379	10	0.01	0.000774663	0.000974872	ADCY9, WNT5A, WNT5B, FZD6, TCF7L2, KIT, NRAS, RAF1, MAPK1, MAPK3, PLCB3, CAMK2D	ADCY3, ADCY5, ADCY7, PRKACB, CREB3L1, CREBBP, EP300, FZD2, DVL2, GSK3B, TCF7L1, KRAS, GNAI2, CAMK2G
205	hsa04979	Cholesterol metabolism	1.43151	9	0.01	0.000860317	0.00206094	ABCA1, APOA1, LDLR, SCARB1, APOB, PCSK9, TSPO, APOC3	PLTP, LRP1, LIPA, VDAC2, VDAC3, NPC1, NPC2
206	hsa05144	Malaria	1.33608	2	0.005	0.00101361	0.0010453	MET, HBB, TGFB1, TGFB2, IL18, VCAM1, THBS1, THBS2, THBS3, ITGB2, ICAM1	LRP1, CD81, TGFB3
207	hsa04070	Phosphatidylinositol signaling system	1.79091	10	0.01	0.00105364	0.048554	PI4KB, SYNJ1, PIK3R2, INPP4A, PIKFYVE, MTMR3, PIK3C2A, PLCB3, PLCD1, ITPKC, ITPK1, PPIP5K1, IMPA1, DGKD, DGKH, DGKQ	PI4K2B, PIP5K1C, SYNJ2, PIK3CD, PIK3CB, PIK3R1, PTEN, INPP4B, MTMR6, PIP4K2A, PIP4K2B, PIK3C2B, PLCD4, PLCG1, INPP5A, INPP1, DGKZ, DGKA, CDIPT, ITPR3
208	hsa04976	Bile secretion	0.978754	9	0.005	0.00121303	0.00707307	HMGCR, SCARB1, LDLR, RXRA, CA2, SLC4A2, ABCB1, ADCY9, AQP1	EPHX1, ABCC3, ATP1A2, ATP1B1, ATP1B3, ADCY3, ADCY5, ADCY7, PRKACB
209	hsa05134	Legionellosis	1.2306	5	0.01	0.00200044	0.0307343	C3, ITGB2, CASP9, CASP3, NFKB2, HSPA8, IL18	RAB1A, SAR1A, APAF1, CASP8, HSF1, HSPA1L, PYCARD, CASP1
210	hsa00520	Amino sugar and nucleotide sugar metabolism	2.54145	9	0.005	0.00222507	0.0339228	GNPDA1, HK3, HK2, HKDC1, NANS, CYB5R4, UXS1, GALT, PMM1, GMPPB	HEXB, NAGK, GNPDA2, GFPT2, GNPNAT1, PGM3, GALK2, GNE, NANP, CYB5R2, PGM2, UGP2, UGDH, GALK1, MPI
211	hsa04725	Cholinergic synapse	1.16907	10	0.015	0.00236644	0.0175401	PLCB3, KCNQ5, NRAS, MAPK1, MAPK3, ADCY9, CAMK2D, PIK3R2	ITPR3, GNAI2, GNB1, GNB2, GNB4, GNG7, GNG11, KRAS, ADCY3, ADCY5, ADCY7, PRKACB, CREB3L1, CAMK2G, PIK3CD, PIK3CB, PIK3R1, AKT1, AKT2, CACNA1F
212	hsa00030	Pentose phosphate pathway	1.77376	2	0.005	0.00366571	0.00520086	PGLS, PRPS2, PRPS1, PFKP	G6PD, H6PD, RPIA, DERA, RBKS, PGM2, PFKM
213	hsa00630	Glyoxylate and dicarboxylate metabolism	1.93501	10	0.01	0.00391527	0.0322039	MDH2, ACAT1, GLDC, DLD, GCSH	ACSS1, ACSS2, ACO1, PCCB, PGP, GLUL, SHMT1
214	hsa00670	One carbon pool by folate	2.59793	9	0.01	0.00446554	0.0231303	MTHFD1L, MTHFD2, MTHFD2L, TYMS	MTHFD1, SHMT1, MTR, ALDH1L2, MTHFR, MTHFS
215	hsa04710	Circadian rhythm	1.16907	10	0.0075	0.00452819	0.0414021	CSNK1D, SKP1, BTRC	CRY2, CLOCK, PRKAB1, PRKAG1, CUL1
216	hsa00340	Histidine metabolism	1.55876	10	0.01	0.0048189	0.0333513	ALDH1B1, ALDH9A1, ALDH3A1, CNDP2	ALDH2, ALDH3A2, ALDH7A1
217	hsa04923	Regulation of lipolysis in adipocytes	1.61544	10	0.005	0.00549087	0.0174603	ADCY9, ABHD5, IRS1, IRS2, PIK3R2	ADCY3, ADCY5, ADCY7, PRKACB, PRKG1, LIPE, MGLL, PIK3CD, PIK3CB, PIK3R1, AKT1, AKT2, PDE3B, GNAI2
218	hsa00062	Fatty acid elongation	1.82984	10	0.01	0.0066178	0.0338865	ACAA2, HADHB, ECHS1, MECR, ELOVL1, ACOT7	HADH, HSD17B12, THEM4
219	hsa00410	beta-Alanine metabolism	2.41356	10	0.01	0.00889053	0.0339734	CNDP2, ABAT, ALDH1B1, ALDH9A1, ALDH3A1, DPYD, EHHADH, ECHS1, ACADS, ACOX3, MLYCD	CSAD, ALDH2, ALDH3A2, ALDH7A1, ALDH6A1
220	hsa05031	Amphetamine addiction	0.813264	2	0.005	0.00984581	0.00984581	STX1A, CAMK2D, PPP3CA, JUN	CAMK2G, ADCY5, PRKACB, PPP1CA, PPP1CB, CREB3L1, PPP3CC, HDAC2
221	hsa00562	Inositol phosphate metabolism	2.04987	3	0.005	0.0107709	0.0442562	MTMR3, PI4KB, SYNJ1, PIK3C2A, INPP4A, PIKFYVE, FIG4, PLCB3, PLCD1, IMPA1, ITPKC, ITPK1	MTMR6, PI4K2B, PIP5K1C, SYNJ2, PIK3CD, PIK3CB, PTEN, PIK3C2B, INPP4B, PIP4K2A, PIP4K2B, PLCD4, PLCG1, CDIPT, ISYNA1, INPP1, INPP5A, INPP5K, MINPP1, ALDH6A1
222	hsa04020	Calcium signaling pathway	0.743507	10	0.005	0.0128698	0.0167111	SLC8A1, ADCY9, STIM1, P2RX4, OXTR, FGF2, MET, PLCD1, PLCB3, SPHK2, SLC25A5, PHKA2, MYLK, CAMK2D, PPP3CA, PDE1C, ITPKC	ADCY3, ADCY7, PRKACB, CACNA1F, HRH1, EGFR, ERBB2, PDGFRA, PDGFRB, FGFR1, PLCD4, PLCG1, ITPR3, SPHK1, MCU, VDAC2, VDAC3, SLC25A6, PHKB, CAMK2G, PPP3CC
223	hsa04971	Gastric acid secretion	1.04601	8	0.005	0.0147977	0.0185878	PLCB3, EZR, CAMK2D, MYLK, ADCY9, CA2, SLC4A2	ITPR3, CAMK2G, ADCY3, ADCY5, ADCY7, GNAI2, PRKACB, ATP1A2, ATP1B1, ATP1B3
224	hsa00240	Pyrimidine metabolism	2.00411	7	0.005	0.0153615	0.0268662	CMPK1, NME6, NME4, NME3, UCKL1, UPP1, TYMP, TK2, TYMS, DPYD	CAD, UMPS, NME1, CANT1, ENTPD4, ENTPD5, ENPP1, ASMTL, NUDT2, CTPS2, NT5C3A, RRM1, DCTD, DTYMK
225	hsa04974	Protein digestion and absorption	1.08641	4	0.005	0.0158864	0.020545	SLC38A2, SLC1A1, SLC8A1, COL4A1, COL8A1	ATP1A2, ATP1B1, ATP1B3, MME, PRCP, XPNPEP2, COL1A1, COL1A2, COL3A1, COL5A1, COL6A1, COL6A2, COL6A3, COL12A1, COL14A1, COL16A1, COL18A1, COL21A1
226	hsa00730	Thiamine metabolism	2.00411	1	0.005	0.0305102	0.0305102	NFS1, NTPCR, ACP1, AK4, AK2, AK1
227	hsa00100	Steroid biosynthesis	1.2306	1	0.005	0.031032	0.031032		FDFT1, LBR, HSD17B7, DHCR24, LIPA
228	hsa04913	Ovarian steroidogenesis	0.916915	1	0.005	0.0376606	0.0376606	ADCY9, IGF1R, LDLR, SCARB1	ADCY3, ADCY5, ADCY7, PRKACB, HSD17B7, CYP1B1
229	hsa00270	Cysteine and methionine metabolism	1.36391	1	0.005	0.0481725	0.0481725	MRI1, AHCY, BCAT2, MPST, TST, MDH2, SDSL	MTR, MAT2B, APIP, DNMT1, DNMT3A, PHGDH, PSAT1
